# Supplementary material for: Crystal structure of 4-(4-chloro­phen­yl)-6-(morpholin-4-yl)pyridazin-3(2H)-one
Source: Acta Crystallogr E Crystallogr Commun. 2015 Jul 17;71(Pt 8):944–6. doi: 10.1107/S2056989015012980 (PMC4571363; doi:10.1107/S2056989015012980)
Supplement: Supplementary file 1 [file e-71-00944-sup1.cif]

##############################################################################
#                                                                            #
# This CIF contains the data in a paper accepted for publication in          #
# Acta Crystallographica Section E. It conforms to the requirements of       #
# Notes for Authors for Acta Crystallographica Section E, and has been       #
# peer reviewed under the auspices of the IUCr Commission on Journals.       #
#                                                                            #
# Full details of the Crystallographic Information File format               #
# are given in the paper "The Crystallographic Information File (CIF):       #
# a New Standard Archive File for Crystallography" by S. R. Hall, F. H.      #
# Allen and I. D. Brown [Acta Cryst. (1991), A47, 655-685].                  #
#                                                                            #
# The current version of the core CIF dictionary is obtainable from          #
# ftp://ftp.iucr.org/pub/cif_core.dic.                                       #
#                                                                            #
# Software is freely available for graphical display of the structure(s)     #
# in this CIF. For information consult the CIF software page                 #
# http://www.iucr.org/resources/cif/software.                                #
#                                                                            #
# This file may be used for bona fide research purposes within the           #
# scientific community so long as proper attribution is given to the journal # 
# article from which it was obtained.                                        #
#                                                                            #
##############################################################################
data_global
_audit_creation_method     'PLATON <TABLE ACC> option'
_journal_date_recd_electronic     2015-06-30
_journal_date_accepted     2015-07-06
_journal_name_full     'Acta Crystallographica, Section E'
_journal_year     2015
_journal_volume     71
_journal_issue      8
_journal_page_first     944
_journal_page_last     946
_journal_paper_category     GO
_journal_paper_doi     10.1107/S2056989015012980
_journal_coeditor_code     RZ5163
_publ_contact_author_name     'Dr Abdullah Ayd\?in'
_publ_contact_author_address
;
   Department of Science Education
   Faculty of Education
   Kastamonu University
   37200 Kastamonu
   Turkey
;
_publ_contact_author_email     'aaydin@kastamonu.edu.tr'
_publ_contact_author_fax     '+90-366-2123353'
_publ_contact_author_phone     '+90-366-2142312 '
_publ_section_title
;
Crystal structure of
4-(4-chlorophenyl)-6-(morpholin-4-yl)pyridazin-3(2<i>H</i>)-one
;
loop_
    _publ_author_name
    _publ_author_address
    'Abdullah Ayd\?in'
;
   Department of Science Education,
   Faculty of Education,
   Kastamonu University,
   37200 Kastamonu,
   Turkey
;
    'Mehmet Akkurt'
;
   Department of Physics,
   Faculty of Sciences,
   Erciyes University,
   38039 Kayseri,
   Turkey
;
    'Murat \,S\"uk\"uro\(glu'
;
   Department of Pharmaceutical Chemistry,
   Faculty of Pharmacy,
   Gazi University,
   06330 Ankara,
   Turkey
;
    'Orhan B\"uy\"ukg\"ung\"or'
;
   Department of Physics,
   Faculty of Arts and Sciences,
   Ondokuz May\?is University,
   55139 Samsun,
   Turkey
;
_publ_section_synopsis
;
In the crystal, pairs of centrosymmetrically related molecules are linked into
dimers <i>via</i> N---H...O hydrogen bonds, forming <i>R</i>~2~^2^(8) ring
motifs. The dimers are connected <i>via</i> C---H...O and C---H...Cl hydrogen
bonds, forming a three-dimensional network.Semi-empirical molecular orbital
calculations were carried out using the AM1 method.
;
data_I
_database_code_depnum_ccdc_archive 'CCDC 1410873'
_chemical_name_systematic
;
4-(4-Chlorophenyl)-6-(morpholin-4-yl)pyridazin-3(2<i>H</i>)-one
;
_chemical_name_common     ?
_chemical_formula_moiety     'C14 H14 Cl N3 O2'
_chemical_formula_sum     'C14 H14 Cl N3 O2'
_chemical_formula_structural     ?
_chemical_formula_iupac     'C14 H14 Cl N3 O2'
_chemical_formula_weight     291.73
_chemical_melting_point     ?
_symmetry_cell_setting     monoclinic
_symmetry_space_group_name_H-M     'P 21/c'
_symmetry_space_group_name_Hall     '-P 2ybc'
loop_
    _symmetry_equiv_pos_site_id
    _symmetry_equiv_pos_as_xyz
    1 x,y,z
    2 -x,1/2+y,1/2-z
    3 -x,-y,-z
    4 x,1/2-y,1/2+z
_cell_length_a     13.0977(9)
_cell_length_b     7.4932(4)
_cell_length_c     14.1123(9)
_cell_angle_alpha     90
_cell_angle_beta     90.149(5)
_cell_angle_gamma     90
_cell_volume     1385.03(15)
_cell_formula_units_Z     4
_cell_measurement_reflns_used     11553
_cell_measurement_theta_min     1.55
_cell_measurement_theta_max     28.04
_cell_measurement_temperature     296(2)
_cell_special_details
;
;
_exptl_crystal_description     'prism'
_exptl_crystal_colour     'yellow'
_exptl_crystal_size_max     0.800
_exptl_crystal_size_mid     0.380
_exptl_crystal_size_min     0.080
_exptl_crystal_size_rad     ?
_exptl_crystal_density_diffrn     1.399
_exptl_crystal_density_meas     ?
_exptl_crystal_density_method     'Not Measured'
_exptl_crystal_F_000     608
loop_
    _exptl_crystal_face_index_h
    _exptl_crystal_face_index_k
    _exptl_crystal_face_index_l
    _exptl_crystal_face_perp_dist
    0 0 1 0.1140
    0 0 -1 0.1520
    1 0 0 0.0850
    -1 0 0 0.0150
    0 5 3 0.4010
    0 1 -1 0.3280
    -1 -2 0 0.4280
_exptl_absorpt_coefficient_mu     0.281
_exptl_absorpt_correction_type     integration
_exptl_absorpt_process_details
;
(XRED-32; Stoe & Cie, 2002)
;
_exptl_absorpt_correction_T_min     0.880
_exptl_absorpt_correction_T_max     0.978
_exptl_special_details
;
;
_diffrn_ambient_temperature     296(2)
_diffrn_radiation_type     'Mo K\a'
_diffrn_radiation_wavelength     0.71073
_diffrn_radiation_monochromator     'plane graphite'
_diffrn_measurement_device_type     'Stoe IPDS 2'
_diffrn_measurement_device     '2-circle goniometer'
_diffrn_measurement_method     '\w scans'
_diffrn_detector_area_resol_mean     6.67
_diffrn_reflns_number     8760
_diffrn_reflns_av_R_equivalents     0.0280
_diffrn_reflns_av_sigmaI/netI     0.0215
_diffrn_reflns_theta_min     1.55
_diffrn_reflns_theta_max     26.50
_diffrn_reflns_theta_full     26.50
_diffrn_measured_fraction_theta_max     1.000
_diffrn_measured_fraction_theta_full     1.000
_diffrn_reflns_limit_h_min     -16
_diffrn_reflns_limit_h_max     16
_diffrn_reflns_limit_k_min     -9
_diffrn_reflns_limit_k_max     9
_diffrn_reflns_limit_l_min     -17
_diffrn_reflns_limit_l_max     17
_diffrn_reflns_reduction_process
;
;
_refine_special_details
;
Refinement on <i>F</i>^2^ for ALL reflections except those flagged by the user
for potential systematic errors. Weighted <i>R</i>-factors <i>wR</i> and all
goodnesses of fit <i>S</i> are based on <i>F</i>^2^, conventional
<i>R</i>-factors <i>R</i> are based on <i>F</i>, with <i>F</i> set to zero for
negative <i>F</i>^2^. The observed criterion of <i>F</i>^2^ > \s(<i>F</i>^2^)
is used only for calculating -<i>R</i>-factor-obs <i>etc</i>. and is not
relevant to the choice of reflections for refinement. <i>R</i>-factors based
on <i>F</i>^2^ are statistically about twice as large as those based on
<i>F</i>, and <i>R</i>-factors based on ALL data will be even larger.
;
_reflns_number_total     2868
_reflns_number_gt     2267
_reflns_threshold_expression     I>2\s(I)
_refine_ls_structure_factor_coef     Fsqd
_refine_ls_matrix_type     full
_refine_ls_R_factor_all     0.0514
_refine_ls_R_factor_gt     0.0389
_refine_ls_wR_factor_gt     0.0993
_refine_ls_wR_factor_ref     0.1056
_refine_ls_goodness_of_fit_ref     1.043
_refine_ls_restrained_S_all     1.043
_refine_ls_number_reflns     2868
_refine_ls_number_parameters     181
_refine_ls_number_restraints     0
_refine_ls_number_constraints     ?
_refine_ls_hydrogen_treatment     constr
_refine_ls_weighting_scheme     calc
_refine_ls_weighting_details
         'calc w=1/[\s^2^(Fo^2^)+(0.0578P)^2^+0.1445P] where P=(Fo^2^+2Fc^2^)/3'
_atom_sites_solution_hydrogens     geom
_atom_sites_solution_primary     direct
_atom_sites_solution_secondary     difmap
_refine_ls_shift/su_max     0.000
_refine_ls_shift/su_mean     0.000
_refine_diff_density_max     0.138
_refine_diff_density_min     -0.229
_refine_ls_extinction_method     'none'
_refine_ls_abs_structure_details     ?
_refine_ls_abs_structure_Flack     .
loop_
    _atom_type_symbol
    _atom_type_description
    _atom_type_scat_dispersion_real
    _atom_type_scat_dispersion_imag
    _atom_type_scat_source
    C C 0.0033 0.0016 ' International Tables Vol C Tables 4.2.6.8 and 6.1.1.4'
    H H 0.0000 0.0000 ' International Tables Vol C Tables 4.2.6.8 and 6.1.1.4'
    Cl Cl 0.1484 0.1585 ' International Tables Vol C Tables 4.2.6.8 and 6.1.1.4'
    N N 0.0061 0.0033 ' International Tables Vol C Tables 4.2.6.8 and 6.1.1.4'
    O O 0.0106 0.0060 ' International Tables Vol C Tables 4.2.6.8 and 6.1.1.4'
_computing_data_collection
;
X-AREA (Stoe & Cie, 2002)
;
_computing_cell_refinement
;
X-AREA (Stoe & Cie, 2002)
;
_computing_data_reduction
;
X-RED32 (Stoe & Cie, 2002)
;
_computing_structure_solution
;
SHELXS97 (Sheldrick, 2008)
;
_computing_structure_refinement
;
SHELXL97 (Sheldrick, 2008)
;
_computing_molecular_graphics
;
ORTEP-3 for Windows (Farrugia, 2012)
;
_computing_publication_material
;
WinGX (Farrugia, 2012) and PLATON (Spek, 2009)
;
loop_
    _atom_site_type_symbol
    _atom_site_label
    _atom_site_fract_x
    _atom_site_fract_y
    _atom_site_fract_z
    _atom_site_U_iso_or_equiv
    _atom_site_thermal_displace_type
    _atom_site_calc_flag
    _atom_site_refinement_flags
    _atom_site_occupancy
    _atom_site_disorder_assembly
    _atom_site_disorder_group
    Cl Cl1 0.16215(4) 0.21784(11) 0.00258(4) 0.0999(2) Uani d . 1.000 . .
    O O1 0.42246(7) 0.04185(14) 0.40107(6) 0.0472(3) Uani d . 1.000 . .
    O O2 0.99398(9) 0.3320(2) 0.22281(11) 0.0764(5) Uani d . 1.000 . .
    N N1 0.58954(8) 0.10751(17) 0.41972(8) 0.0454(4) Uani d . 1.000 . .
    N N2 0.68499(9) 0.16004(17) 0.39371(8) 0.0465(4) Uani d . 1.000 . .
    N N3 0.78867(9) 0.28188(18) 0.27895(9) 0.0499(4) Uani d . 1.000 . .
    C C1 0.42580(10) 0.17384(18) 0.20628(9) 0.0394(4) Uani d . 1.000 . .
    C C2 0.43734(11) 0.1304(2) 0.11136(10) 0.0500(5) Uani d . 1.000 . .
    C C3 0.35657(13) 0.1423(2) 0.04893(11) 0.0585(5) Uani d . 1.000 . .
    C C4 0.26364(12) 0.1993(2) 0.08154(11) 0.0563(5) Uani d . 1.000 . .
    C C5 0.24891(11) 0.2423(2) 0.17507(12) 0.0534(5) Uani d . 1.000 . .
    C C6 0.33006(10) 0.2283(2) 0.23759(10) 0.0455(4) Uani d . 1.000 . .
    C C7 0.51501(10) 0.16802(18) 0.27082(9) 0.0382(4) Uani d . 1.000 . .
    C C8 0.50364(10) 0.10152(19) 0.36713(9) 0.0393(4) Uani d . 1.000 . .
    C C9 0.69357(10) 0.21801(19) 0.30668(10) 0.0423(4) Uani d . 1.000 . .
    C C10 0.60866(10) 0.22402(19) 0.24347(10) 0.0427(4) Uani d . 1.000 . .
    C C11 0.87216(12) 0.2561(3) 0.34556(13) 0.0625(6) Uani d . 1.000 . .
    C C12 0.96240(13) 0.3681(3) 0.31683(15) 0.0724(7) Uani d . 1.000 . .
    C C13 0.91285(13) 0.3718(4) 0.16077(15) 0.0835(8) Uani d . 1.000 . .
    C C14 0.81944(13) 0.2585(3) 0.18073(14) 0.0745(7) Uani d . 1.000 . .
    H H1 0.58330 0.07350 0.47760 0.0550 Uiso c R 1.000 . .
    H H2 0.50070 0.09260 0.08950 0.0600 Uiso c R 1.000 . .
    H H3 0.36500 0.11210 -0.01450 0.0700 Uiso c R 1.000 . .
    H H5 0.18530 0.28040 0.19610 0.0640 Uiso c R 1.000 . .
    H H6 0.32050 0.25550 0.30120 0.0550 Uiso c R 1.000 . .
    H H10 0.61770 0.26720 0.18230 0.0510 Uiso c R 1.000 . .
    H H11A 0.89160 0.13120 0.34680 0.0750 Uiso c R 1.000 . .
    H H11B 0.85030 0.28970 0.40870 0.0750 Uiso c R 1.000 . .
    H H12A 0.94450 0.49330 0.32220 0.0870 Uiso c R 1.000 . .
    H H12B 1.01870 0.34500 0.35990 0.0870 Uiso c R 1.000 . .
    H H13A 0.93470 0.35190 0.09600 0.1000 Uiso c R 1.000 . .
    H H13B 0.89500 0.49690 0.16710 0.1000 Uiso c R 1.000 . .
    H H14A 0.76410 0.29350 0.13890 0.0890 Uiso c R 1.000 . .
    H H14B 0.83490 0.13390 0.16890 0.0890 Uiso c R 1.000 . .
loop_
    _atom_site_aniso_label
    _atom_site_aniso_U_11
    _atom_site_aniso_U_22
    _atom_site_aniso_U_33
    _atom_site_aniso_U_12
    _atom_site_aniso_U_13
    _atom_site_aniso_U_23
    Cl1 0.0672(3) 0.1570(6) 0.0753(3) -0.0021(3) -0.0358(2) 0.0166(3)
    O1 0.0438(5) 0.0619(6) 0.0358(5) -0.0068(5) 0.0003(4) 0.0016(4)
    O2 0.0386(5) 0.0910(10) 0.0996(10) 0.0011(6) 0.0060(6) 0.0097(8)
    N1 0.0441(6) 0.0552(7) 0.0370(6) -0.0050(5) -0.0037(4) 0.0043(5)
    N2 0.0401(6) 0.0511(7) 0.0482(6) -0.0027(5) -0.0062(5) 0.0051(5)
    N3 0.0353(6) 0.0576(8) 0.0569(7) -0.0008(5) -0.0028(5) 0.0103(6)
    C1 0.0399(7) 0.0394(7) 0.0390(6) -0.0022(5) -0.0027(5) 0.0050(5)
    C2 0.0474(8) 0.0604(9) 0.0422(7) 0.0042(7) 0.0001(6) 0.0033(6)
    C3 0.0631(9) 0.0735(11) 0.0389(7) -0.0033(8) -0.0075(6) 0.0036(7)
    C4 0.0480(8) 0.0671(11) 0.0537(8) -0.0070(7) -0.0159(6) 0.0131(7)
    C5 0.0378(7) 0.0626(10) 0.0598(9) 0.0002(6) -0.0038(6) 0.0085(7)
    C6 0.0405(7) 0.0524(8) 0.0437(7) -0.0010(6) -0.0017(5) 0.0017(6)
    C7 0.0389(6) 0.0372(7) 0.0386(7) 0.0030(5) -0.0018(5) 0.0009(5)
    C8 0.0411(6) 0.0404(7) 0.0365(6) -0.0006(5) -0.0019(5) -0.0023(5)
    C9 0.0371(6) 0.0403(7) 0.0496(7) 0.0024(5) -0.0029(5) 0.0037(6)
    C10 0.0399(7) 0.0441(8) 0.0440(7) 0.0039(6) -0.0010(5) 0.0079(6)
    C11 0.0414(8) 0.0720(11) 0.0740(11) -0.0014(7) -0.0124(7) 0.0149(9)
    C12 0.0418(8) 0.0806(13) 0.0947(14) -0.0067(8) -0.0117(8) 0.0124(11)
    C13 0.0474(9) 0.1222(19) 0.0809(13) -0.0066(10) 0.0089(8) 0.0210(13)
    C14 0.0456(9) 0.1111(16) 0.0669(11) -0.0097(9) 0.0074(8) 0.0022(11)
_geom_special_details
;
Bond distances, angles <i>etc</i>. have been calculated using the rounded
fractional coordinates. All su's are estimated from the variances of the
(full) variance-covariance matrix. The cell e.s.d.'s are taken into account in
the estimation of distances, angles and torsion angles
;
loop_
    _geom_bond_atom_site_label_1
    _geom_bond_atom_site_label_2
    _geom_bond_site_symmetry_1
    _geom_bond_site_symmetry_2
    _geom_bond_distance
    _geom_bond_publ_flag
    Cl1 C4 . . 1.7379(17) no
    O1 C8 . . 1.2500(16) no
    O2 C12 . . 1.417(3) no
    O2 C13 . . 1.407(2) no
    N1 N2 . . 1.3620(16) no
    N1 C8 . . 1.3470(17) no
    N2 C9 . . 1.3079(18) no
    N3 C9 . . 1.3915(18) no
    N3 C11 . . 1.453(2) no
    N3 C14 . . 1.455(2) no
    N1 H1 . . 0.8600 no
    C1 C2 . . 1.3872(19) no
    C1 C6 . . 1.3918(19) no
    C1 C7 . . 1.4803(18) no
    C2 C3 . . 1.378(2) no
    C3 C4 . . 1.371(2) no
    C4 C5 . . 1.373(2) no
    C5 C6 . . 1.384(2) no
    C7 C8 . . 1.4556(18) no
    C7 C10 . . 1.3535(19) no
    C9 C10 . . 1.4246(19) no
    C11 C12 . . 1.506(3) no
    C13 C14 . . 1.516(3) no
    C2 H2 . . 0.9300 no
    C3 H3 . . 0.9300 no
    C5 H5 . . 0.9300 no
    C6 H6 . . 0.9300 no
    C10 H10 . . 0.9300 no
    C11 H11A . . 0.9700 no
    C11 H11B . . 0.9700 no
    C12 H12A . . 0.9700 no
    C12 H12B . . 0.9700 no
    C13 H13A . . 0.9700 no
    C13 H13B . . 0.9700 no
    C14 H14A . . 0.9700 no
    C14 H14B . . 0.9700 no
loop_
    _geom_angle_atom_site_label_1
    _geom_angle_atom_site_label_2
    _geom_angle_atom_site_label_3
    _geom_angle_site_symmetry_1
    _geom_angle_site_symmetry_2
    _geom_angle_site_symmetry_3
    _geom_angle
    _geom_angle_publ_flag
    C12 O2 C13 . . . 108.69(14) no
    N2 N1 C8 . . . 128.84(11) no
    N1 N2 C9 . . . 115.48(11) no
    C9 N3 C11 . . . 116.43(13) no
    C9 N3 C14 . . . 118.48(13) no
    C11 N3 C14 . . . 112.98(13) no
    C8 N1 H1 . . . 116.00 no
    N2 N1 H1 . . . 116.00 no
    C2 C1 C7 . . . 119.96(12) no
    C2 C1 C6 . . . 118.42(12) no
    C6 C1 C7 . . . 121.58(12) no
    C1 C2 C3 . . . 121.12(14) no
    C2 C3 C4 . . . 119.11(14) no
    Cl1 C4 C3 . . . 119.21(12) no
    Cl1 C4 C5 . . . 119.25(12) no
    C3 C4 C5 . . . 121.54(15) no
    C4 C5 C6 . . . 119.06(14) no
    C1 C6 C5 . . . 120.73(13) no
    C8 C7 C10 . . . 117.86(12) no
    C1 C7 C10 . . . 122.00(12) no
    C1 C7 C8 . . . 120.14(11) no
    O1 C8 N1 . . . 120.72(12) no
    O1 C8 C7 . . . 124.71(12) no
    N1 C8 C7 . . . 114.57(12) no
    N2 C9 N3 . . . 117.23(12) no
    N3 C9 C10 . . . 120.73(13) no
    N2 C9 C10 . . . 121.98(12) no
    C7 C10 C9 . . . 121.21(13) no
    N3 C11 C12 . . . 109.97(16) no
    O2 C12 C11 . . . 112.14(16) no
    O2 C13 C14 . . . 111.97(19) no
    N3 C14 C13 . . . 109.58(16) no
    C1 C2 H2 . . . 119.00 no
    C3 C2 H2 . . . 119.00 no
    C2 C3 H3 . . . 120.00 no
    C4 C3 H3 . . . 120.00 no
    C4 C5 H5 . . . 120.00 no
    C6 C5 H5 . . . 120.00 no
    C1 C6 H6 . . . 120.00 no
    C5 C6 H6 . . . 120.00 no
    C7 C10 H10 . . . 119.00 no
    C9 C10 H10 . . . 119.00 no
    N3 C11 H11A . . . 110.00 no
    N3 C11 H11B . . . 110.00 no
    C12 C11 H11A . . . 110.00 no
    C12 C11 H11B . . . 110.00 no
    H11A C11 H11B . . . 108.00 no
    O2 C12 H12A . . . 109.00 no
    O2 C12 H12B . . . 109.00 no
    C11 C12 H12A . . . 109.00 no
    C11 C12 H12B . . . 109.00 no
    H12A C12 H12B . . . 108.00 no
    O2 C13 H13A . . . 109.00 no
    O2 C13 H13B . . . 109.00 no
    C14 C13 H13A . . . 109.00 no
    C14 C13 H13B . . . 109.00 no
    H13A C13 H13B . . . 108.00 no
    N3 C14 H14A . . . 110.00 no
    N3 C14 H14B . . . 110.00 no
    C13 C14 H14A . . . 110.00 no
    C13 C14 H14B . . . 110.00 no
    H14A C14 H14B . . . 108.00 no
loop_
    _geom_torsion_atom_site_label_1
    _geom_torsion_atom_site_label_2
    _geom_torsion_atom_site_label_3
    _geom_torsion_atom_site_label_4
    _geom_torsion_site_symmetry_1
    _geom_torsion_site_symmetry_2
    _geom_torsion_site_symmetry_3
    _geom_torsion_site_symmetry_4
    _geom_torsion
    _geom_torsion_publ_flag
    C13 O2 C12 C11 . . . . 60.9(2) no
    C12 O2 C13 C14 . . . . -61.1(2) no
    C8 N1 N2 C9 . . . . 2.5(2) no
    N2 N1 C8 C7 . . . . -2.9(2) no
    N2 N1 C8 O1 . . . . 176.78(13) no
    N1 N2 C9 C10 . . . . -0.5(2) no
    N1 N2 C9 N3 . . . . 176.65(12) no
    C11 N3 C9 C10 . . . . -175.00(15) no
    C14 N3 C11 C12 . . . . 51.2(2) no
    C9 N3 C11 C12 . . . . -166.70(15) no
    C11 N3 C9 N2 . . . . 7.8(2) no
    C14 N3 C9 N2 . . . . 147.76(15) no
    C11 N3 C14 C13 . . . . -51.3(2) no
    C14 N3 C9 C10 . . . . -35.0(2) no
    C9 N3 C14 C13 . . . . 167.46(16) no
    C2 C1 C7 C8 . . . . -141.00(14) no
    C7 C1 C2 C3 . . . . -177.11(13) no
    C6 C1 C2 C3 . . . . 0.7(2) no
    C6 C1 C7 C8 . . . . 41.30(19) no
    C2 C1 C6 C5 . . . . -1.3(2) no
    C7 C1 C6 C5 . . . . 176.41(13) no
    C2 C1 C7 C10 . . . . 39.3(2) no
    C6 C1 C7 C10 . . . . -138.37(15) no
    C1 C2 C3 C4 . . . . 0.5(2) no
    C2 C3 C4 Cl1 . . . . 178.98(12) no
    C2 C3 C4 C5 . . . . -0.9(2) no
    C3 C4 C5 C6 . . . . 0.3(2) no
    Cl1 C4 C5 C6 . . . . -179.64(12) no
    C4 C5 C6 C1 . . . . 0.9(2) no
    C1 C7 C8 O1 . . . . 2.1(2) no
    C10 C7 C8 O1 . . . . -178.24(14) no
    C10 C7 C8 N1 . . . . 1.46(19) no
    C8 C7 C10 C9 . . . . 0.1(2) no
    C1 C7 C10 C9 . . . . 179.78(13) no
    C1 C7 C8 N1 . . . . -178.23(12) no
    N3 C9 C10 C7 . . . . -177.67(13) no
    N2 C9 C10 C7 . . . . -0.6(2) no
    N3 C11 C12 O2 . . . . -55.9(2) no
    O2 C13 C14 N3 . . . . 56.5(2) no
loop_
    _geom_hbond_atom_site_label_D
    _geom_hbond_atom_site_label_H
    _geom_hbond_atom_site_label_A
    _geom_hbond_site_symmetry_A
    _geom_hbond_distance_DH
    _geom_hbond_distance_HA
    _geom_hbond_distance_DA
    _geom_hbond_angle_DHA
    _geom_hbond_publ_flag
    N1 H1 O1 3_656 0.86 1.9200 2.7705(15) 170 yes
    C5 H5 O2 1_455 0.93 2.5600 3.4737(19) 166 yes
    C6 H6 O1 . 0.93 2.5100 2.9538(17) 109 yes
    C10 H10 O1 2_655 0.93 2.4300 3.1614(17) 136 yes
    C12 H12B Cl1 4_655 0.97 2.7900 3.754(2) 173 yes
_iucr_refine_instructions_details
;
TITL  AAYDIN-19
CELL  0.71073  13.0977   7.4932  14.1123   90.000   90.149   90.000
ZERR     4.00   0.0009   0.0004   0.0009    0.000    0.005    0.000
LATT   1
SYMM  - X, 1/2 + Y, 1/2 - Z
SFAC  C    H    N    O    CL
UNIT  56   56   12   8    4
MERG   2
OMIT    -4.00  53.00
FMAP   2
PLAN    3
ACTA
eqiv $1 -x+1, -y, -z+1
htab n1 o1_$1
BOND
BOND   $H
CONF
L.S.   5
WGHT    0.057800    0.144500
FVAR       0.56857
C1    1    0.425804    0.173837    0.206284    11.00000    0.03989    0.03940 =
         0.03897    0.00505   -0.00274   -0.00223
C2    1    0.437341    0.130394    0.111362    11.00000    0.04741    0.06042 =
         0.04223    0.00326    0.00009    0.00422
AFIX  43
H2    2    0.500670    0.092584    0.089490    11.00000   -1.20000
AFIX   0
C3    1    0.356568    0.142308    0.048930    11.00000    0.06310    0.07351 =
         0.03894    0.00360   -0.00745   -0.00327
AFIX  43
H3    2    0.364997    0.112104   -0.014488    11.00000   -1.20000
AFIX   0
C4    1    0.263643    0.199264    0.081542    11.00000    0.04802    0.06707 =
         0.05367    0.01310   -0.01586   -0.00695
C5    1    0.248907    0.242307    0.175067    11.00000    0.03776    0.06258 =
         0.05975    0.00850   -0.00378    0.00025
AFIX  43
H5    2    0.185291    0.280356    0.196098    11.00000   -1.20000
AFIX   0
C6    1    0.330055    0.228270    0.237591    11.00000    0.04047    0.05245 =
         0.04370    0.00169   -0.00166   -0.00101
AFIX  43
H6    2    0.320514    0.255512    0.301248    11.00000   -1.20000
AFIX   0
C7    1    0.515014    0.168022    0.270824    11.00000    0.03891    0.03722 =
         0.03864    0.00087   -0.00176    0.00295
C8    1    0.503642    0.101517    0.367129    11.00000    0.04108    0.04041 =
         0.03645   -0.00232   -0.00194   -0.00062
C9    1    0.693566    0.218007    0.306675    11.00000    0.03706    0.04033 =
         0.04961    0.00375   -0.00286    0.00238
C10   1    0.608662    0.224017    0.243472    11.00000    0.03985    0.04408 =
         0.04404    0.00788   -0.00099    0.00388
AFIX  43
H10   2    0.617743    0.267207    0.182290    11.00000   -1.20000
AFIX   0
C11   1    0.872163    0.256107    0.345562    11.00000    0.04144    0.07196 =
         0.07399    0.01489   -0.01243   -0.00140
AFIX  23
H11A  2    0.891580    0.131204    0.346784    11.00000   -1.20000
H11B  2    0.850309    0.289673    0.408719    11.00000   -1.20000
AFIX   0
C12   1    0.962398    0.368107    0.316829    11.00000    0.04181    0.08063 =
         0.09466    0.01242   -0.01173   -0.00668
AFIX  23
H12A  2    0.944534    0.493327    0.322155    11.00000   -1.20000
H12B  2    1.018749    0.345041    0.359850    11.00000   -1.20000
AFIX   0
C13   1    0.912848    0.371799    0.160765    11.00000    0.04735    0.12224 =
         0.08090    0.02103    0.00887   -0.00660
AFIX  23
H13A  2    0.934717    0.351868    0.096007    11.00000   -1.20000
H13B  2    0.895010    0.496861    0.167112    11.00000   -1.20000
AFIX   0
C14   1    0.819442    0.258484    0.180727    11.00000    0.04555    0.11109 =
         0.06690    0.00220    0.00741   -0.00968
AFIX  23
H14A  2    0.764052    0.293530    0.138936    11.00000   -1.20000
H14B  2    0.834929    0.133872    0.168932    11.00000   -1.20000
AFIX   0
N1    3    0.589536    0.107511    0.419719    11.00000    0.04413    0.05521 =
         0.03704    0.00427   -0.00371   -0.00505
AFIX  43
H1    2    0.583251    0.073540    0.477620    11.00000   -1.20000
AFIX   0
N2    3    0.684995    0.160036    0.393707    11.00000    0.04012    0.05109 =
         0.04819    0.00508   -0.00616   -0.00266
N3    3    0.788672    0.281883    0.278952    11.00000    0.03533    0.05756 =
         0.05693    0.01028   -0.00275   -0.00080
O1    4    0.422458    0.041851    0.401069    11.00000    0.04383    0.06190 =
         0.03585    0.00156    0.00031   -0.00681
O2    4    0.993977    0.331954    0.222809    11.00000    0.03855    0.09099 =
         0.09964    0.00974    0.00599    0.00110
CL1   5    0.162153    0.217838    0.002581    11.00000    0.06717    0.15704 =
         0.07528    0.01662   -0.03585   -0.00211
HKLF 4
REM  TEST STRUCTURE D:\DATA\AAYDIN19_DENE\AAYDIN19
REM R1 =  0.0389 for   2267 Fo > 4sig(Fo)  and  0.0514 for all   2868 data
REM    181 parameters refined using      0 restraints
END
WGHT      0.0575      0.1508
REM Highest difference peak  0.138,  deepest hole -0.229,  1-sigma level  0.049
Q1    1   0.5830 -0.0675  0.3773  11.00000  0.05    0.14
Q2    1   0.6195 -0.0275  0.4758  11.00000  0.05    0.13
Q3    1   0.4273  0.0527  0.4760  11.00000  0.05    0.13
;
