# Supplementary material for: Crystal structure of 4-(4-chloro­phen­yl)-6-(morpholin-4-yl)pyridazin-3(2H)-one
Source: Acta Crystallogr E Crystallogr Commun. 2015 Jul 17;71(Pt 8):944–6. doi: 10.1107/S2056989015012980 (PMC4571363; doi:10.1107/S2056989015012980)
Supplement: Supplementary file 2 [file e-71-00944-Isup2.hkl]

#
# h,k,l, Fc-squared, Fo-squared, sigma(Fo-squared) and status flag
#
data_I
_shelx_title ' TEST STRUCTURE D:\DATA\AAYDIN19_DENE\AAYDIN19'
_shelx_refln_list_code          4
_shelx_F_calc_maximum      194.67
_exptl_crystal_F_000       608.00
_reflns_d_resolution_high  0.7965
 
loop_
 _symmetry_equiv_pos_as_xyz
 'x, y, z'
 '-x, y+1/2, -z+1/2'
 '-x, -y, -z'
 'x, -y-1/2, z-1/2'
 
_cell_length_a    13.0977
_cell_length_b     7.4932
_cell_length_c    14.1123
_cell_angle_alpha  90.000
_cell_angle_beta   90.149
_cell_angle_gamma  90.000
 
_shelx_F_squared_multiplier     1.000
 
loop_
 _refln_index_h
 _refln_index_k
 _refln_index_l
 _refln_F_squared_calc
 _refln_F_squared_meas
 _refln_F_squared_sigma
 _refln_observed_status
   1   0   0     2890.31     3101.76     26.45 o
   2   0   0       53.56       49.31      4.01 o
   3   0   0      699.31      689.75      9.40 o
   4   0   0      312.15      302.45      3.74 o
   5   0   0     1847.56     1923.12     44.84 o
   6   0   0     1008.26      932.71      8.63 o
   7   0   0     1779.12     1739.94     31.69 o
   8   0   0      159.77      170.84      2.60 o
   9   0   0       33.36       34.77      2.03 o
  10   0   0      148.34      143.74      2.35 o
  11   0   0      252.70      268.03      8.72 o
  12   0   0      946.33      934.14     29.37 o
  13   0   0       11.26       11.21      1.81 o
  14   0   0        4.12        6.29      1.95 o
  15   0   0       34.01       35.73      2.29 o
  16   0   0       29.17       29.11      2.16 o
   1   1   0        2.17        9.62      3.05 o
   2   1   0      571.85      566.45      4.44 o
   3   1   0      888.85      843.62      9.10 o
   4   1   0     1356.00     1333.77      9.98 o
   5   1   0      181.68      172.82      2.08 o
   6   1   0      384.41      375.10      6.12 o
   7   1   0        1.63        3.18      1.30 o
   8   1   0      229.01      243.60      1.98 o
   9   1   0      413.28      382.80      4.05 o
  10   1   0       88.97       90.93      1.50 o
  11   1   0     2509.14     2472.63     36.37 o
  12   1   0      238.57      241.49      5.01 o
  13   1   0        2.91        4.52      1.10 o
  14   1   0       10.15       12.59      1.42 o
  15   1   0        0.14       -0.30      1.16 o
  16   1   0        6.25        7.78      1.81 o
   0   2   0    37897.34    30226.58    715.44 o
   1   2   0     1173.23     1193.85      5.37 o
   2   2   0     8368.81     7726.50    203.66 o
   3   2   0      276.81      241.91     22.89 o
   4   2   0        4.69        2.16      1.33 o
   5   2   0      101.36      100.44      1.71 o
   6   2   0     2304.34     2317.18     22.71 o
   7   2   0      131.58      126.30      2.08 o
   8   2   0       10.00        8.71      1.43 o
   9   2   0       25.81       27.90      1.34 o
  10   2   0        6.16        6.32      1.27 o
  11   2   0        0.11        2.55      1.37 o
  12   2   0       39.54       44.38      2.02 o
  13   2   0       94.69      104.44      3.56 o
  14   2   0       58.50       60.67      1.57 o
  15   2   0        7.60        7.90      1.28 o
  16   2   0       13.25       13.01      1.41 o
   1   3   0       36.43       33.54      2.02 o
   2   3   0      388.30      379.69      5.43 o
   3   3   0      109.00      137.71      2.32 o
   4   3   0      334.72      328.03      6.88 o
   5   3   0       11.49       19.27      3.46 o
   6   3   0       24.34       26.79      1.25 o
   7   3   0       25.22       25.49      1.43 o
   8   3   0       71.79       74.93      1.77 o
   9   3   0      132.13      127.85      3.19 o
  10   3   0       51.31       53.48      1.53 o
  11   3   0      303.70      302.76      4.75 o
  12   3   0        4.41        5.48      1.29 o
  13   3   0      230.88      241.71      6.71 o
  14   3   0        0.07        1.15      1.14 o
  15   3   0        2.30        3.93      1.32 o
   0   4   0       33.72       31.23      1.88 o
   1   4   0      346.09      371.43      2.72 o
   2   4   0     3462.35     3378.53     28.87 o
   3   4   0      327.04      279.62      5.21 o
   4   4   0      194.94      200.24      1.90 o
   5   4   0       69.42       70.77      1.98 o
   6   4   0        5.19        5.82      1.38 o
   7   4   0       42.49       43.38      1.49 o
   8   4   0        0.67        2.07      2.27 o
   9   4   0        2.82        6.18      1.16 o
  10   4   0       37.57       40.06      1.53 o
  11   4   0        0.06        1.76      1.43 o
  12   4   0        7.12        6.04      1.85 o
  13   4   0       33.03       36.27      1.37 o
  14   4   0       45.78       49.89      2.29 o
   1   5   0       17.90       18.64      1.42 o
   2   5   0        0.70        3.59      1.55 o
   3   5   0        9.52       12.56      1.46 o
   4   5   0      143.35      142.08      1.67 o
   5   5   0       64.90       63.57      1.41 o
   6   5   0       15.74       15.35      1.25 o
   7   5   0       69.11       73.06      1.57 o
   8   5   0        2.43        5.18      1.70 o
   9   5   0        4.90        5.85      1.68 o
  10   5   0        6.60        5.75      1.66 o
  11   5   0       23.98       24.30      1.88 o
  12   5   0       20.17       16.46      1.33 o
  13   5   0      133.40      138.92      6.56 o
   0   6   0        8.46        6.84      1.79 o
   1   6   0        0.41        1.48      1.86 o
   2   6   0      148.95      156.07      1.96 o
   3   6   0       77.99       79.96      2.08 o
   4   6   0       61.27       65.61      1.39 o
   5   6   0        3.11        4.27      1.42 o
   6   6   0        9.41       10.78      1.45 o
   7   6   0       16.69       14.27      1.29 o
   8   6   0       21.15       20.73      1.55 o
   9   6   0       29.82       30.11      1.43 o
  10   6   0        0.20        0.51      1.30 o
  11   6   0       16.29       17.57      1.29 o
  12   6   0        0.37       -1.74      1.37 o
   1   7   0       13.52       13.59      1.95 o
   2   7   0        4.91        6.03      1.90 o
   3   7   0      132.20      137.06      7.67 o
   4   7   0       85.23       78.44      1.48 o
   5   7   0        7.39        8.81      1.41 o
   6   7   0        1.66        2.13      1.46 o
   7   7   0       45.09       43.30      1.29 o
   8   7   0       66.67       63.07      1.46 o
   9   7   0       35.82       35.57      1.69 o
  10   7   0        5.63        3.71      1.69 o
   0   8   0       15.96       13.70      2.01 o
   1   8   0        2.23        2.38      2.00 o
   2   8   0        0.91        2.52      1.96 o
   3   8   0        0.07        1.97      2.18 o
   4   8   0        7.64        8.71      1.58 o
   5   8   0        0.03        1.33      1.53 o
   6   8   0        0.01        0.78      1.50 o
   7   8   0        3.40        1.69      1.38 o
   8   8   0        1.27        1.92      1.63 o
   1   9   0        0.60       -0.68      1.75 o
   2   9   0        9.59        7.08      1.36 o
   3   9   0        0.12        1.94      1.72 o
   4   9   0        2.53        2.57      1.72 o
 -16   1   1        0.01       -1.47      1.49 o
 -15   1   1        2.34        4.67      1.18 o
 -14   1   1        0.38        0.46      1.24 o
 -13   1   1        4.20        4.86      1.35 o
 -12   1   1       11.36       13.26      1.48 o
 -11   1   1        9.25       10.59      1.41 o
 -10   1   1       75.78       82.40      1.57 o
  -9   1   1       29.86       30.24      1.35 o
  -8   1   1       94.68       93.87      1.34 o
  -7   1   1       85.13      100.37      1.61 o
  -6   1   1      833.06      880.54      8.30 o
  -5   1   1      861.13      909.36      7.54 o
  -4   1   1        1.15        2.96      1.78 o
  -3   1   1     1192.61     1152.14      4.40 o
  -2   1   1      285.82      344.95      3.24 o
  -1   1   1     2883.75     3002.19     20.36 o
   0   1   1      492.22      519.39      7.48 o
   1   1   1      135.50      200.33      4.75 o
   2   1   1     1491.53     1396.31     50.87 o
   3   1   1     1160.13     1179.63     23.38 o
   4   1   1       41.74       58.22      1.85 o
   5   1   1      575.51      588.83      5.41 o
   6   1   1      102.75      109.94      1.92 o
   7   1   1       33.47       29.21      1.29 o
   8   1   1        6.03        8.93      1.42 o
   9   1   1        0.04        0.88      1.17 o
  10   1   1      778.71      759.57      7.50 o
  11   1   1      376.16      389.06      3.59 o
  12   1   1      389.29      391.24      5.69 o
  13   1   1       27.74       29.79      1.46 o
  14   1   1       11.80       12.33      1.28 o
  15   1   1        8.04        9.70      1.46 o
  16   1   1        1.63        2.23      1.22 o
 -16   2   1       22.12       24.89      1.58 o
 -15   2   1       28.09       30.40      1.38 o
 -14   2   1        1.18        3.50      1.43 o
 -13   2   1      127.08      123.26      1.91 o
 -12   2   1       63.51       65.39      1.46 o
 -11   2   1       63.64       61.09      1.54 o
 -10   2   1       21.14       21.54      1.28 o
  -9   2   1        9.93       10.16      1.26 o
  -8   2   1      130.79      129.56      1.58 o
  -7   2   1        7.70       14.35      1.15 o
  -6   2   1       10.18       13.31      1.49 o
  -5   2   1      254.65      290.83      2.27 o
  -4   2   1      161.94      176.15      2.03 o
  -3   2   1     2270.38     2189.07     15.82 o
  -2   2   1      836.29      833.97     21.35 o
  -1   2   1    37437.65    29666.09    318.60 o
   0   2   1     2238.37     2554.88    175.83 o
   1   2   1     3524.67     3445.47     21.51 o
   2   2   1     1002.15      909.54    136.76 o
   3   2   1       12.63       15.07      1.74 o
   4   2   1      342.86      315.38      6.15 o
   5   2   1     1125.91     1158.91     14.63 o
   6   2   1      268.24      272.18      3.14 o
   7   2   1      135.12      138.91      1.88 o
   8   2   1       31.30       27.28      1.75 o
   9   2   1      165.99      156.67      2.41 o
  10   2   1        1.57        2.59      1.42 o
  11   2   1      484.72      486.73      5.51 o
  12   2   1       70.12       69.56      2.29 o
  13   2   1        3.04        4.36      1.40 o
  14   2   1       16.16       16.59      1.42 o
  15   2   1        4.75        5.11      1.37 o
  16   2   1       13.59       14.99      1.56 o
 -15   3   1        0.04        2.18      1.34 o
 -14   3   1       21.25       22.87      1.35 o
 -13   3   1      105.40      102.68      3.63 o
 -12   3   1      225.41      227.76      5.45 o
 -11   3   1        0.52        0.46      1.17 o
 -10   3   1       71.79       73.79      1.46 o
  -9   3   1        0.01        1.32      1.24 o
  -8   3   1        0.18        0.31      1.20 o
  -7   3   1       93.14       88.73      2.33 o
  -6   3   1      116.48      106.04      1.54 o
  -5   3   1     1391.90     1471.33     10.70 o
  -4   3   1      223.73      245.39      2.27 o
  -3   3   1      254.78      256.44      2.56 o
  -2   3   1      152.68      145.03      2.17 o
  -1   3   1        9.96       43.13     18.09 o
   0   3   1      986.54      992.16     12.18 o
   1   3   1      176.20      182.89      2.12 o
   2   3   1      489.24      504.45      3.32 o
   3   3   1      437.03      446.20      2.76 o
   4   3   1       62.05       56.94      1.97 o
   5   3   1       50.86       74.87      4.01 o
   6   3   1      410.71      408.88     35.31 o
   7   3   1      194.06      213.73      2.26 o
   8   3   1        0.52        0.26      1.21 o
   9   3   1       81.30       80.70      1.38 o
  10   3   1      597.23      580.15     10.18 o
  11   3   1      185.08      194.13      2.51 o
  12   3   1      143.45      137.18      3.87 o
  13   3   1        0.96        1.73      1.50 o
  14   3   1        2.88        1.65      1.29 o
  15   3   1       25.03       30.07      1.92 o
 -14   4   1       51.61       53.70      2.38 o
 -13   4   1        2.35        2.63      1.26 o
 -12   4   1        0.00        1.90      1.49 o
 -11   4   1        8.74        7.78      1.40 o
 -10   4   1       13.59       15.28      1.26 o
  -9   4   1        7.17        7.36      1.26 o
  -8   4   1      187.99      183.10     29.54 o
  -7   4   1       45.88       44.22      1.66 o
  -6   4   1       47.96       51.63      1.76 o
  -5   4   1      473.42      484.43      3.96 o
  -4   4   1       48.86       32.50      1.35 o
  -3   4   1       76.24       74.45      1.47 o
  -2   4   1       36.36       33.62      1.91 o
  -1   4   1     3312.18     3350.93     13.37 o
   0   4   1       50.55       58.35      1.53 o
   1   4   1        0.13       43.54     12.12 o
   2   4   1      276.30      290.40      3.42 o
   3   4   1       65.88       69.21      1.54 o
   4   4   1      132.50      120.81      1.87 o
   5   4   1      667.06      676.89      8.12 o
   6   4   1      100.15       98.26      3.65 o
   7   4   1       84.91       87.78      1.86 o
   8   4   1        3.76        3.04      1.17 o
   9   4   1       44.96       42.73      1.49 o
  10   4   1       16.36       13.84      1.42 o
  11   4   1      155.62      157.11      3.13 o
  12   4   1        7.56        7.20      1.35 o
  13   4   1       13.83       14.34      1.34 o
  14   4   1       13.19       14.00      1.37 o
 -13   5   1        7.30        7.70      1.81 o
 -12   5   1      109.47      100.54      2.12 o
 -11   5   1       41.30       40.36      1.68 o
 -10   5   1       48.90       47.73      1.56 o
  -9   5   1       85.94       89.35      1.62 o
  -8   5   1       16.58       17.67      1.64 o
  -7   5   1        1.64        1.01      1.23 o
  -6   5   1        7.29        5.70      1.34 o
  -5   5   1       42.35       45.43      1.40 o
  -4   5   1      152.70      153.01      1.76 o
  -3   5   1      310.32      286.05     10.36 o
  -2   5   1        0.58        0.97      1.20 o
  -1   5   1       51.64       45.96      2.32 o
   0   5   1      233.73      244.90      2.12 o
   1   5   1       55.15       56.32      2.10 o
   2   5   1       28.34       32.32      1.68 o
   3   5   1       85.78       91.15     14.28 o
   4   5   1      100.42      112.54      3.31 o
   5   5   1        1.59        2.88      1.06 o
   6   5   1       28.98       25.66      1.38 o
   7   5   1       36.14       34.61      1.57 o
   8   5   1       53.97       56.05      1.72 o
   9   5   1       69.42       72.93      1.69 o
  10   5   1       29.37       30.90      1.78 o
  11   5   1       12.50       10.40      1.29 o
  12   5   1        1.68        0.65      1.43 o
  13   5   1        1.04        1.55      1.78 o
 -12   6   1        9.01       10.36      2.38 o
 -11   6   1        5.27        4.44      1.29 o
 -10   6   1       15.00       13.13      1.61 o
  -9   6   1       57.07       60.56      2.26 o
  -8   6   1       19.88       23.67      1.35 o
  -7   6   1        4.36        5.18      1.20 o
  -6   6   1        8.41        8.87      1.28 o
  -5   6   1        0.03        0.89      1.38 o
  -4   6   1      108.59      108.84      1.50 o
  -3   6   1      759.57      750.39     10.66 o
  -2   6   1      141.35      148.22      4.10 o
  -1   6   1        1.64        3.11      1.50 o
   0   6   1       50.16       52.86      1.81 o
   1   6   1        4.58        7.01      1.87 o
   2   6   1      138.70      135.01      2.42 o
   3   6   1        0.42        0.86      1.18 o
   4   6   1        4.17        5.70      1.22 o
   5   6   1       45.58       50.66      1.56 o
   6   6   1       17.04       19.31      1.52 o
   7   6   1       80.01       80.17      1.62 o
   8   6   1        0.20        1.00      1.36 o
   9   6   1        7.47        6.99      1.41 o
  10   6   1       33.96       31.45      1.46 o
  11   6   1        1.72        5.51      2.35 o
  12   6   1        0.72        0.29      1.63 o
 -10   7   1        1.38        3.22      1.25 o
  -9   7   1        0.05        1.16      1.29 o
  -8   7   1       23.50       24.37      1.37 o
  -7   7   1        3.24        6.13      1.33 o
  -6   7   1        1.01        2.56      1.39 o
  -5   7   1       10.50       11.21      1.50 o
  -4   7   1        0.15        1.48      1.34 o
  -3   7   1      102.23       94.82      3.20 o
  -2   7   1        1.73        3.48      1.57 o
  -1   7   1       44.98       41.26      1.71 o
   0   7   1        0.48        0.74      1.92 o
   1   7   1        5.94        5.50      1.64 o
   2   7   1       83.73       89.90      3.09 o
   3   7   1       28.76       26.36      5.18 o
   4   7   1        9.01       11.44      1.24 o
   5   7   1        0.99        1.57      1.17 o
   6   7   1        0.41        2.73      1.18 o
   7   7   1        0.00       -0.78      1.52 o
   8   7   1       44.40       44.82      1.48 o
   9   7   1        4.82        4.50      1.78 o
  10   7   1        1.90        4.24      3.68 o
  -8   8   1        0.00        2.73      1.28 o
  -7   8   1        7.55        8.46      1.24 o
  -6   8   1        3.68        5.32      1.28 o
  -5   8   1       13.25       12.90      1.55 o
  -4   8   1        3.55        4.92      1.47 o
  -3   8   1       39.09       39.61      1.37 o
  -2   8   1        0.27        1.77      1.91 o
  -1   8   1        0.38        2.36      1.57 o
   0   8   1        3.06        3.07      1.55 o
   1   8   1        1.65        1.49      2.15 o
   2   8   1        1.29       -0.67      2.00 o
   3   8   1       66.95       69.95      1.87 o
   4   8   1       14.13       14.06      1.66 o
   5   8   1        0.30        3.35      1.88 o
   6   8   1        2.57        3.05      1.35 o
   7   8   1        0.74        1.08      1.26 o
   8   8   1       33.49       32.54      1.92 o
  -4   9   1        1.85        2.91      1.49 o
  -3   9   1       11.07        8.11      1.78 o
  -2   9   1        4.84        6.70      1.70 o
  -1   9   1        2.53        1.48      2.07 o
   0   9   1        0.20        2.04      2.08 o
   1   9   1        1.67        0.60      2.10 o
   2   9   1       32.56       26.66      8.20 o
   3   9   1       24.01       20.43      1.80 o
   4   9   1        3.12        3.42      1.88 o
 -16   0   2       40.69       53.03      2.20 o
 -15   0   2      119.06      117.14      3.19 o
 -14   0   2        9.56        6.44      1.63 o
 -13   0   2        7.52        7.92      1.51 o
 -12   0   2        7.77        7.00      1.61 o
 -11   0   2       85.66       80.11      2.26 o
 -10   0   2      148.90      151.42      2.40 o
  -9   0   2      153.86      155.35      6.06 o
  -8   0   2       16.64       10.52      2.10 o
  -7   0   2      798.12      814.28      5.71 o
  -6   0   2      661.54      783.92     10.32 o
  -5   0   2      125.02      132.21      2.71 o
  -4   0   2     2247.98     2239.48     12.39 o
  -3   0   2     4232.22     4388.79     24.02 o
  -2   0   2     8449.56     8022.45     33.42 o
  -1   0   2     6836.20     6745.84     46.04 o
   0   0   2     8224.94     8068.06     88.17 o
   2   0   2      129.16       83.29      4.16 o
   3   0   2     1440.20     1245.14      7.44 o
   4   0   2     7396.17     7112.94     96.87 o
   5   0   2      126.27      130.60      4.61 o
   6   0   2      768.26      786.96     11.99 o
   7   0   2      393.14      384.53      6.88 o
   8   0   2      271.92      278.67      2.91 o
   9   0   2     1908.95     1836.83     34.44 o
  10   0   2     2341.26     2302.78     70.78 o
  11   0   2       61.66       68.59      6.33 o
  12   0   2      275.80      273.50     10.18 o
  13   0   2       14.07       13.61      1.61 o
  14   0   2       38.05       40.36      2.27 o
  15   0   2        3.89        2.96      1.64 o
  16   0   2       40.04       39.82      2.37 o
 -16   1   2        1.80        2.66      1.33 o
 -15   1   2       12.97       12.77      1.48 o
 -14   1   2       57.61       59.16      1.96 o
 -13   1   2        1.92        2.92      1.08 o
 -12   1   2      234.21      228.99      4.83 o
 -11   1   2      200.25      199.53      1.97 o
 -10   1   2       14.53       11.91      1.44 o
  -9   1   2      110.83      117.20      1.46 o
  -8   1   2      140.06      126.59      1.70 o
  -7   1   2      554.98      540.57      3.28 o
  -6   1   2     1801.12     2041.99     19.88 o
  -5   1   2     3185.82     3244.30     23.13 o
  -4   1   2     2827.24     2893.67     13.91 o
  -3   1   2      304.58      299.99      2.69 o
  -2   1   2     7548.97     7067.34    115.01 o
  -1   1   2     6360.48     6202.97     49.14 o
   0   1   2       14.61       19.66      4.24 o
   1   1   2    10978.55    10077.44     79.14 o
   2   1   2     2438.68     2380.85     32.11 o
   3   1   2       11.57        8.42      2.27 o
   4   1   2      797.71      827.31      5.43 o
   5   1   2       15.88        9.37      1.41 o
   6   1   2       99.66      104.81      1.73 o
   7   1   2      469.34      449.78      9.09 o
   8   1   2      774.24      713.76      9.06 o
   9   1   2      127.05      117.61      1.87 o
  10   1   2     1572.20     1562.76     28.14 o
  11   1   2     1422.25     1391.91     13.61 o
  12   1   2       48.80       47.86      1.40 o
  13   1   2        2.68        4.97      1.36 o
  14   1   2       59.72       63.69      2.44 o
  15   1   2       28.74       30.35      1.48 o
  16   1   2        0.57        1.17      1.52 o
 -15   2   2       33.27       33.37      1.27 o
 -14   2   2        2.02        0.96      1.25 o
 -13   2   2        0.06        1.51      1.39 o
 -12   2   2        0.12        2.49      1.39 o
 -11   2   2       23.61       22.60      1.29 o
 -10   2   2       24.65       29.66      1.44 o
  -9   2   2      354.93      347.07      4.06 o
  -8   2   2        7.71        6.88      1.18 o
  -7   2   2        0.39        2.42      1.15 o
  -6   2   2      145.27      191.51      1.83 o
  -5   2   2       15.48       19.15      1.65 o
  -4   2   2      314.51      317.58      2.99 o
  -3   2   2     1433.33     1461.01     23.76 o
  -2   2   2      575.29      657.74      9.24 o
  -1   2   2     9973.69     8512.84    623.93 o
   0   2   2     5102.75     4983.34     34.37 o
   1   2   2      139.17      153.18      3.10 o
   2   2   2       76.44       83.12      2.62 o
   3   2   2     1410.58     1337.21      8.80 o
   4   2   2      400.64      364.82      3.82 o
   5   2   2      807.53      837.83     15.86 o
   6   2   2     1623.59     1631.85     31.28 o
   7   2   2      428.50      414.84      3.90 o
   8   2   2       20.43       19.64      1.47 o
   9   2   2      536.22      518.47     10.89 o
  10   2   2     1417.74     1386.48     35.96 o
  11   2   2      251.58      259.40      5.08 o
  12   2   2       37.21       37.13      1.92 o
  13   2   2       25.49       25.53      1.40 o
  14   2   2        7.38        9.55      1.43 o
  15   2   2       25.68       28.17      1.63 o
 -15   3   2        2.19        3.80      1.49 o
 -14   3   2       37.09       40.54      1.41 o
 -13   3   2       38.39       41.31      1.39 o
 -12   3   2      377.57      388.13      8.25 o
 -11   3   2      172.98      176.52      1.73 o
 -10   3   2       80.14       86.35      2.12 o
  -9   3   2       57.18       53.47      1.53 o
  -8   3   2      160.05      153.05      1.72 o
  -7   3   2        0.07        0.25      1.10 o
  -6   3   2      142.86      155.51      1.54 o
  -5   3   2     1194.19     1147.03     45.55 o
  -4   3   2     2779.72     2851.20     21.01 o
  -3   3   2        4.80        6.03      1.61 o
  -2   3   2      226.59      214.30      7.45 o
  -1   3   2     3257.35     3156.81     30.28 o
   0   3   2     1020.09     1009.71      4.37 o
   1   3   2       36.13       36.98      1.86 o
   2   3   2      875.03      897.66      5.71 o
   3   3   2       10.36       14.01      1.70 o
   4   3   2      346.12      332.81      8.16 o
   5   3   2        2.75        2.05      1.38 o
   6   3   2       35.54       30.48      1.39 o
   7   3   2       18.69       17.12      1.36 o
   8   3   2      511.17      523.36      9.13 o
   9   3   2      445.19      439.05      8.05 o
  10   3   2       64.35       62.69      2.09 o
  11   3   2        1.35        1.56      1.41 o
  12   3   2       42.71       44.05      1.26 o
  13   3   2       59.24       57.00      1.54 o
  14   3   2        0.07        0.59      1.43 o
  15   3   2        0.01        0.90      1.47 o
 -14   4   2       23.98       26.48      1.57 o
 -13   4   2        0.99        2.16      1.31 o
 -12   4   2        0.48        2.17      1.15 o
 -11   4   2       42.25       38.25      1.33 o
 -10   4   2       70.71       73.72      1.54 o
  -9   4   2        5.21        4.08      1.20 o
  -8   4   2       26.26       24.30      1.42 o
  -7   4   2        5.24        7.42      1.35 o
  -6   4   2       10.06       11.77      1.47 o
  -5   4   2       78.56       77.77      1.50 o
  -4   4   2      801.63      829.60     11.48 o
  -3   4   2     1696.26     1767.16     12.78 o
  -2   4   2     3293.64     3180.84     17.90 o
  -1   4   2      438.18      420.75      3.53 o
   0   4   2      353.69      325.19      2.57 o
   1   4   2      665.34      621.57     10.43 o
   2   4   2       23.88       14.71      1.66 o
   3   4   2       25.63       30.21      2.18 o
   4   4   2       10.68       10.32      1.33 o
   5   4   2        9.98        9.53      1.58 o
   6   4   2      140.26      136.42      2.96 o
   7   4   2      484.64      488.42      3.50 o
   8   4   2       82.91       77.50      1.69 o
   9   4   2      263.73      276.45      3.03 o
  10   4   2        0.90        1.83      1.71 o
  11   4   2        6.41        6.39      1.35 o
  12   4   2       58.45       62.14      4.07 o
  13   4   2        0.01        0.00      1.39 o
  14   4   2        4.54        6.31      1.44 o
 -13   5   2       38.57       38.00      1.76 o
 -12   5   2        7.99        8.79      1.39 o
 -11   5   2        7.36        4.97      1.40 o
 -10   5   2        5.08        4.00      1.25 o
  -9   5   2       23.08       23.98      1.80 o
  -8   5   2       46.33       46.84      2.31 o
  -7   5   2       21.80       29.43      1.64 o
  -6   5   2      122.35      134.52      3.54 o
  -5   5   2        3.29        2.30      1.57 o
  -4   5   2      756.28      757.13      5.73 o
  -3   5   2        0.16        1.60      1.24 o
  -2   5   2      239.96      213.87     30.16 o
  -1   5   2        0.75        1.95      1.32 o
   0   5   2       59.19       60.61      2.10 o
   1   5   2      190.41      203.77      2.18 o
   2   5   2       96.08       93.87      3.00 o
   3   5   2       80.43       75.08      1.59 o
   4   5   2       24.07       27.94      1.24 o
   5   5   2      103.54      125.82      1.90 o
   6   5   2       81.77       77.90      1.61 o
   7   5   2      152.20      153.03      2.58 o
   8   5   2      142.16      161.53      2.26 o
   9   5   2      340.52      321.26      3.96 o
  10   5   2        1.04        3.20      1.36 o
  11   5   2        2.31        4.17      2.01 o
  12   5   2        0.18        1.40      3.33 o
  13   5   2        1.61        1.88      2.04 o
 -12   6   2        3.69        6.42      1.80 o
 -11   6   2        0.46        1.92      1.43 o
 -10   6   2        7.37        8.46      1.44 o
  -9   6   2        7.90        7.52      1.78 o
  -8   6   2        5.08        6.43      1.67 o
  -7   6   2        2.94        2.22      1.36 o
  -6   6   2        1.22        1.11      1.38 o
  -5   6   2       25.84       25.22      1.40 o
  -4   6   2       17.46       19.16      1.36 o
  -3   6   2       39.09       42.87      1.48 o
  -2   6   2      604.50      525.89     51.12 o
  -1   6   2        1.75        0.04      1.20 o
   0   6   2        0.01        1.34      1.51 o
   1   6   2        0.08       -0.08      1.88 o
   2   6   2      127.86      141.87      2.39 o
   3   6   2       41.78       38.37      1.80 o
   4   6   2       68.63       76.74      1.67 o
   5   6   2        5.20        5.65      1.46 o
   6   6   2        0.27        1.06      1.56 o
   7   6   2      145.61      154.90      2.66 o
   8   6   2        0.32       -0.50      3.19 o
   9   6   2       25.54       27.12      2.77 o
  10   6   2        2.71        4.69      1.35 o
  11   6   2        0.27        1.78      1.58 o
  12   6   2       21.97       27.50      2.07 o
 -10   7   2       13.61       13.30      1.43 o
  -9   7   2       41.54       39.07      1.61 o
  -8   7   2       47.65       47.44      1.38 o
  -7   7   2        1.27        1.77      1.27 o
  -6   7   2        7.88        9.91      1.40 o
  -5   7   2       12.54       10.20      1.19 o
  -4   7   2        0.93        2.39      1.34 o
  -3   7   2        0.51        2.23      1.22 o
  -2   7   2       47.71       50.93      2.34 o
  -1   7   2        0.08        1.63      1.29 o
   0   7   2        2.18        3.15      1.85 o
   1   7   2        0.00        0.96      1.93 o
   2   7   2       11.12       10.85      1.97 o
   3   7   2       28.56       27.50      8.87 o
   4   7   2        5.72        5.93      1.47 o
   5   7   2        1.40        2.61      1.39 o
   6   7   2        0.05        0.27      1.56 o
   7   7   2        0.38       -0.51      1.47 o
   8   7   2        7.06        7.02      1.99 o
   9   7   2        0.00       -0.10      1.99 o
  10   7   2        2.42        6.50      1.60 o
  -8   8   2        0.37        1.35      1.52 o
  -7   8   2        0.08        2.46      1.53 o
  -6   8   2        0.04        0.88      1.13 o
  -5   8   2        7.67        6.50      1.41 o
  -4   8   2        2.65        2.80      1.18 o
  -3   8   2        2.89        2.82      1.40 o
  -2   8   2       11.84        9.30      1.23 o
  -1   8   2        3.22        4.62      1.95 o
   0   8   2        0.00        2.04      2.17 o
   1   8   2       28.63       26.59      2.30 o
   2   8   2       31.82       28.99      2.09 o
   3   8   2       26.10       26.01      2.70 o
   4   8   2        4.61        5.20      1.52 o
   5   8   2        0.00        0.17      1.83 o
   6   8   2        0.01        1.41      2.03 o
   7   8   2        3.87        3.27      1.59 o
   8   8   2        4.62        3.27      2.04 o
  -4   9   2        5.58        5.29      1.52 o
  -3   9   2       20.94       18.98      1.58 o
  -2   9   2        0.97        2.30      1.66 o
  -1   9   2        1.34        2.86      1.70 o
   0   9   2        0.24       -2.07      2.09 o
   1   9   2        5.00        4.48      2.16 o
   2   9   2        0.00        0.89      1.51 o
   3   9   2        3.82        5.11      1.98 o
   4   9   2        0.03        0.24      1.97 o
 -16   1   3        0.94        2.37      1.34 o
 -15   1   3        0.02        1.78      1.43 o
 -14   1   3        4.72        4.34      1.15 o
 -13   1   3        0.36        0.51      1.23 o
 -12   1   3      179.14      175.53      3.35 o
 -11   1   3        8.84       11.01      1.16 o
 -10   1   3       27.49       28.60      1.40 o
  -9   1   3        0.04        1.23      1.10 o
  -8   1   3       25.66       30.50      1.50 o
  -7   1   3      154.75      161.57      1.56 o
  -6   1   3       35.92       43.96      1.46 o
  -5   1   3      104.89      127.55      1.85 o
  -4   1   3      566.70      597.36      3.07 o
  -3   1   3       15.44       25.84      1.70 o
  -2   1   3      164.47      183.89      2.42 o
  -1   1   3        4.53        2.34      1.85 o
   0   1   3     1352.37     1389.99     14.87 o
   1   1   3      106.66      117.46      4.71 o
   2   1   3      102.76      104.98      3.00 o
   3   1   3      611.80      646.92      7.59 o
   4   1   3       82.86       84.97      1.94 o
   5   1   3      857.32      865.43     13.01 o
   6   1   3      676.49      713.02     10.93 o
   7   1   3        1.17        5.44      1.36 o
   8   1   3      100.13      106.37      1.86 o
   9   1   3       56.35       51.43      1.49 o
  10   1   3      163.76      169.29      4.00 o
  11   1   3       94.90       97.20      1.53 o
  12   1   3       13.22       14.03      1.40 o
  13   1   3       61.20       59.73      1.52 o
  14   1   3       10.26       11.31      1.42 o
  15   1   3        5.40        6.58      1.47 o
  16   1   3        9.86       12.65      1.49 o
 -15   2   3        1.43        1.71      1.20 o
 -14   2   3       41.44       35.40      1.81 o
 -13   2   3        0.41        0.75      1.15 o
 -12   2   3       25.31       22.89      1.20 o
 -11   2   3        0.03        0.83      1.42 o
 -10   2   3       58.13       65.06      1.85 o
  -9   2   3       17.49       16.34      1.40 o
  -8   2   3      213.66      220.76      1.91 o
  -7   2   3      147.89      149.56      1.73 o
  -6   2   3      573.36      639.45      5.29 o
  -5   2   3     1714.82     1809.09     19.56 o
  -4   2   3      379.88      377.37      2.34 o
  -3   2   3     1102.69     1177.86     24.16 o
  -2   2   3       22.25       39.87      7.45 o
  -1   2   3      460.59      420.91      4.29 o
   0   2   3     5317.38     5038.73     38.53 o
   1   2   3      213.70      202.89      3.08 o
   2   2   3      641.22      627.42      8.89 o
   3   2   3      365.90      349.28      3.24 o
   4   2   3       17.15       13.87      1.78 o
   5   2   3        5.79        6.44      1.41 o
   6   2   3      370.92      372.35      9.47 o
   7   2   3      506.91      483.17     11.32 o
   8   2   3      156.69      150.41      4.07 o
   9   2   3      481.85      460.38     10.40 o
  10   2   3        1.40        2.84      1.45 o
  11   2   3       14.28       13.87      1.46 o
  12   2   3       36.43       34.99      1.54 o
  13   2   3       33.05       34.78      1.72 o
  14   2   3        7.94        7.66      1.27 o
  15   2   3        0.00       -0.09      1.17 o
 -15   3   3        2.12        3.55      1.21 o
 -14   3   3        1.49        1.75      1.17 o
 -13   3   3       43.50       45.77      1.62 o
 -12   3   3       26.60       24.58      1.21 o
 -11   3   3       62.83       47.44      1.94 o
 -10   3   3      173.10      169.99      2.42 o
  -9   3   3       87.76       74.34      1.39 o
  -8   3   3        2.22        0.98      1.27 o
  -7   3   3      181.21      202.83      2.83 o
  -6   3   3      476.41      521.78      4.85 o
  -5   3   3      355.08      379.35      5.25 o
  -4   3   3        3.41        3.95      1.56 o
  -3   3   3       54.36       64.05      2.72 o
  -2   3   3        2.68        3.29      1.85 o
  -1   3   3       13.69        7.66      2.69 o
   0   3   3      557.75      588.60      4.86 o
   1   3   3      379.09      393.61      4.28 o
   2   3   3      386.60      358.81      3.06 o
   3   3   3       45.29       48.80      1.94 o
   4   3   3       75.87       77.44      2.10 o
   5   3   3      206.50      200.60      5.94 o
   6   3   3     1153.32     1148.71     29.71 o
   7   3   3       27.22       24.55      2.12 o
   8   3   3      126.84      123.89      7.79 o
   9   3   3      671.20      659.81     14.32 o
  10   3   3      636.41      637.64     15.71 o
  11   3   3       11.40       10.67      1.54 o
  12   3   3       52.75       49.58      1.64 o
  13   3   3      107.44      109.00      2.29 o
  14   3   3        0.49        2.84      1.50 o
  15   3   3        0.43        0.74      1.42 o
 -14   4   3        0.46       -0.50      1.49 o
 -13   4   3       33.16       30.17      1.45 o
 -12   4   3       31.96       32.77      1.34 o
 -11   4   3      107.29      115.00      1.51 o
 -10   4   3        5.93       11.23      1.20 o
  -9   4   3        0.18       -0.69      1.21 o
  -8   4   3       11.51       13.15      1.03 o
  -7   4   3        4.32        3.16      1.20 o
  -6   4   3        8.44        8.06      1.62 o
  -5   4   3      154.89      148.31      1.73 o
  -4   4   3      590.55      599.07     14.09 o
  -3   4   3      425.94      415.99      4.48 o
  -2   4   3     2251.51     2231.58     57.05 o
  -1   4   3     1223.35     1249.63     27.27 o
   0   4   3      171.85      157.67      4.29 o
   1   4   3     1198.74     1257.16     15.05 o
   2   4   3        0.63        1.11      1.44 o
   3   4   3       95.24       90.54      1.92 o
   4   4   3       43.00       41.15      1.37 o
   5   4   3      211.86      198.93      8.71 o
   6   4   3      279.55      271.33      2.28 o
   7   4   3        1.23        1.96      1.70 o
   8   4   3       38.90       39.60      1.48 o
   9   4   3      226.38      238.28      4.24 o
  10   4   3      143.95      151.36      2.31 o
  11   4   3       76.59       78.01      2.11 o
  12   4   3       32.01       30.84      1.65 o
  13   4   3       10.07       10.75      1.60 o
  14   4   3        0.17        0.58      1.62 o
 -13   5   3       53.73       47.27      9.12 o
 -12   5   3       28.98       27.74      1.65 o
 -11   5   3       19.99       15.59      1.67 o
 -10   5   3       79.17       79.06      2.68 o
  -9   5   3        0.00        0.03      1.36 o
  -8   5   3        6.35        8.65      1.44 o
  -7   5   3        0.79        2.40      1.56 o
  -6   5   3       16.49       19.95      1.40 o
  -5   5   3       48.93       51.25      1.40 o
  -4   5   3       20.21       20.40      1.41 o
  -3   5   3       85.03       88.04      2.01 o
  -2   5   3      120.34      128.02      2.10 o
  -1   5   3      126.02      114.90      1.88 o
   0   5   3       23.09       17.11      1.66 o
   1   5   3       24.20       26.93      1.45 o
   2   5   3        2.11        4.74      2.20 o
   3   5   3        9.59        9.55      2.07 o
   4   5   3        0.51        1.52      1.50 o
   5   5   3        4.73        8.41      1.51 o
   6   5   3      150.51      146.09      6.54 o
   7   5   3      402.99      428.31     12.03 o
   8   5   3      279.08      278.94      4.30 o
   9   5   3       32.99       32.15      1.90 o
  10   5   3       14.71       14.38      1.65 o
  11   5   3        2.04        2.02      2.63 o
  12   5   3        9.87        8.65      1.64 o
  13   5   3        0.04       -1.26      1.70 o
 -12   6   3        1.91        1.36      1.47 o
 -11   6   3       25.27       25.28      2.60 o
 -10   6   3        0.19        2.36      1.68 o
  -9   6   3        7.77       10.39      1.84 o
  -8   6   3        4.13        5.45      1.84 o
  -7   6   3        1.82        2.86      1.55 o
  -6   6   3       12.33       13.67      1.30 o
  -5   6   3       11.65       10.57      1.11 o
  -4   6   3      317.66      307.52      4.42 o
  -3   6   3      115.74      115.95      2.09 o
  -2   6   3      168.54      167.07      4.83 o
  -1   6   3       76.61       67.69      1.87 o
   0   6   3       91.36      103.53      2.89 o
   1   6   3      123.30      125.72      2.02 o
   2   6   3        1.04        1.33      1.94 o
   3   6   3       14.56       17.08      1.57 o
   4   6   3        6.49        5.40      1.78 o
   5   6   3        1.68        2.03      1.60 o
   6   6   3       43.29       44.20      1.52 o
   7   6   3        6.76        7.43      1.50 o
   8   6   3        0.38       -0.13      1.78 o
   9   6   3        0.16       -1.35      2.52 o
  10   6   3       13.95       10.80      1.41 o
  11   6   3        2.92        2.68      1.60 o
  12   6   3        0.68        0.40      1.96 o
 -10   7   3        0.17       -1.01      1.52 o
  -9   7   3       13.33       11.93      1.31 o
  -8   7   3       13.44       12.21      1.29 o
  -7   7   3        1.29        1.53      1.28 o
  -6   7   3        0.14        0.21      1.11 o
  -5   7   3        0.09        1.68      1.36 o
  -4   7   3       15.05       19.67      1.25 o
  -3   7   3        0.12        0.35      1.17 o
  -2   7   3        0.18        1.33      1.09 o
  -1   7   3        2.58        4.13      2.08 o
   0   7   3        2.86        3.15      1.35 o
   1   7   3        2.86        2.12      1.90 o
   2   7   3       16.32       18.44      1.99 o
   3   7   3        1.40        2.63      1.88 o
   4   7   3        8.16       10.77      1.84 o
   5   7   3        0.71        2.05      1.86 o
   6   7   3       14.22       10.27      2.04 o
   7   7   3       70.69       69.03      1.86 o
   8   7   3      137.63      133.52      3.60 o
   9   7   3        0.55       -0.95      1.97 o
  10   7   3        0.03        1.45      1.61 o
  -8   8   3       12.45        9.75      1.23 o
  -7   8   3       12.74       13.34      1.50 o
  -6   8   3        5.25        5.61      1.21 o
  -5   8   3        0.36        0.09      1.42 o
  -4   8   3      104.27       90.76      1.80 o
  -3   8   3      154.51      134.01      4.00 o
  -2   8   3        1.94        1.20      1.26 o
  -1   8   3        0.01        1.54      1.37 o
   0   8   3        4.74        4.99      2.00 o
   1   8   3        0.59        2.82      2.49 o
   2   8   3       25.44       22.58      2.21 o
   3   8   3       69.20       66.45      3.13 o
   4   8   3        4.46        7.45      1.74 o
   5   8   3        0.08        1.49      1.59 o
   6   8   3        1.29        3.31      2.97 o
   7   8   3       18.59       15.93      2.13 o
   8   8   3       11.48        9.56      3.03 o
  -3   9   3        0.15        0.10      1.35 o
  -2   9   3        0.17        0.20      1.30 o
  -1   9   3        1.27        0.48      1.50 o
   0   9   3        0.27        0.32      1.72 o
   1   9   3        5.40        3.25      1.90 o
   2   9   3        3.83        2.89      1.72 o
   3   9   3        0.43        0.71      1.65 o
 -16   0   4        2.18        1.42      3.25 o
 -15   0   4       32.79       35.98      1.84 o
 -14   0   4        4.30        5.21      1.59 o
 -13   0   4      334.76      342.11      4.36 o
 -12   0   4       65.96       66.36      2.15 o
 -11   0   4       18.86       24.19      1.69 o
 -10   0   4      415.51      390.93     11.54 o
  -9   0   4      123.36      117.54      1.89 o
  -8   0   4      125.62      128.88      3.54 o
  -7   0   4      171.65      216.53      2.71 o
  -6   0   4     3947.84     3945.58     29.85 o
  -5   0   4      173.57      146.84      2.83 o
  -4   0   4       69.93       54.63      2.65 o
  -3   0   4       44.78       28.78      2.06 o
  -2   0   4     1277.72     1180.64     11.29 o
  -1   0   4     1458.30     1450.48      6.25 o
   0   0   4      311.60      325.07      4.13 o
   1   0   4     1002.10     1049.53      8.48 o
   2   0   4      468.98      475.91      6.43 o
   3   0   4      342.97      313.29      5.32 o
   4   0   4      362.76      376.46      5.32 o
   5   0   4     6242.63     6404.18     20.28 o
   6   0   4     3123.44     3032.59     56.61 o
   7   0   4       26.04       22.44      1.91 o
   8   0   4        3.72        2.93      1.90 o
   9   0   4      179.42      183.94      6.81 o
  10   0   4      223.91      218.52      3.99 o
  11   0   4      224.47      230.05     12.30 o
  12   0   4        1.48        2.55      1.90 o
  13   0   4       96.95       90.30     10.10 o
  14   0   4       16.05       13.81      2.40 o
  15   0   4        0.11        2.02      1.63 o
  16   0   4      216.71      212.27     13.21 o
 -15   1   4        0.01        2.07      1.41 o
 -14   1   4        3.55        6.02      1.48 o
 -13   1   4       44.15       45.71      1.49 o
 -12   1   4      261.38      228.00      3.93 o
 -11   1   4       85.84       77.09      1.47 o
 -10   1   4       35.57       31.26      2.15 o
  -9   1   4        0.64        1.63      1.42 o
  -8   1   4        1.75        1.34      1.44 o
  -7   1   4     1470.45     1576.05     13.90 o
  -6   1   4     1172.95     1246.15     15.15 o
  -5   1   4      556.46      526.94      3.73 o
  -4   1   4        7.53        7.71      1.74 o
  -3   1   4      114.60      125.41      1.75 o
  -2   1   4     2997.21     2927.56     28.24 o
  -1   1   4     1981.94     1918.96     17.58 o
   0   1   4       40.23       37.34      2.53 o
   1   1   4     2774.38     2591.14    149.39 o
   2   1   4     1175.37     1154.71     25.52 o
   3   1   4      206.37      212.87      2.75 o
   4   1   4      395.49      461.51      2.98 o
   5   1   4    10421.26    10179.93    100.26 o
   6   1   4       41.86       34.65      1.59 o
   7   1   4      307.78      260.91      2.05 o
   8   1   4      539.38      483.18      6.03 o
   9   1   4       30.64       29.53      1.27 o
  10   1   4       59.39       59.75      2.47 o
  11   1   4      720.82      706.65     12.46 o
  12   1   4      585.28      596.48      6.80 o
  13   1   4       25.02       21.54      1.30 o
  14   1   4       86.44       87.26      2.57 o
  15   1   4        1.89        3.08      1.46 o
 -15   2   4        0.31        1.37      1.18 o
 -14   2   4       10.49       10.84      1.17 o
 -13   2   4       19.72       20.31      1.21 o
 -12   2   4      268.53      261.15      4.27 o
 -11   2   4       86.14       76.75      1.27 o
 -10   2   4       13.21       11.62      1.26 o
  -9   2   4       42.70       40.94      1.33 o
  -8   2   4        3.77        3.60      1.14 o
  -7   2   4       88.25       88.36      2.10 o
  -6   2   4      657.55      676.98      6.59 o
  -5   2   4      571.05      611.27      2.61 o
  -4   2   4      417.22      398.02      5.07 o
  -3   2   4       54.52       50.31      1.80 o
  -2   2   4       80.21       91.62      1.69 o
  -1   2   4      935.57     1046.64      9.69 o
   0   2   4     5641.53     5461.35     21.71 o
   1   2   4       60.00       68.58      3.61 o
   2   2   4      141.32      142.10      2.73 o
   3   2   4     1001.16     1005.34     18.53 o
   4   2   4       96.91       84.84      2.06 o
   5   2   4     1551.05     1547.59     37.68 o
   6   2   4      328.64      331.64      6.32 o
   7   2   4        4.71        4.08      1.25 o
   8   2   4      422.59      430.34      9.04 o
   9   2   4      131.71      127.86      3.46 o
  10   2   4      200.34      195.40      5.99 o
  11   2   4        3.81        4.45      1.73 o
  12   2   4       34.85       38.28      1.37 o
  13   2   4        6.10        9.25      1.51 o
  14   2   4        6.80        7.55      1.34 o
  15   2   4       16.69       14.04      1.55 o
 -15   3   4        4.29        4.63      1.20 o
 -14   3   4       22.16       24.36      1.36 o
 -13   3   4        7.37        5.14      1.28 o
 -12   3   4       38.83       29.85      1.22 o
 -11   3   4       39.36       38.22      1.35 o
 -10   3   4       16.76       12.35      1.02 o
  -9   3   4       19.32       23.36      1.39 o
  -8   3   4      183.76      196.66      2.27 o
  -7   3   4       16.40       17.76      1.09 o
  -6   3   4       22.22       18.27      1.33 o
  -5   3   4      160.79      173.60      2.73 o
  -4   3   4        0.14        0.23      1.32 o
  -3   3   4      133.53      139.09      2.01 o
  -2   3   4      245.68      240.66      4.00 o
  -1   3   4      309.47      271.09      7.84 o
   0   3   4      136.71      145.45      2.82 o
   1   3   4       13.36       23.33      9.34 o
   2   3   4      179.21      169.87      2.33 o
   3   3   4      142.72      158.53      3.37 o
   4   3   4      819.91      782.26      3.62 o
   5   3   4      636.20      604.66      3.48 o
   6   3   4      918.87      922.23     16.97 o
   7   3   4     1063.67     1046.00     14.45 o
   8   3   4       37.33       39.19      1.98 o
   9   3   4       27.34       28.91      1.42 o
  10   3   4      240.82      228.27      5.09 o
  11   3   4      507.28      505.83     12.22 o
  12   3   4        0.48        0.21      1.32 o
  13   3   4        9.82        9.05      1.40 o
  14   3   4       50.53       53.94      1.73 o
  15   3   4        9.47       10.72      1.52 o
 -14   4   4        6.81        7.72      1.35 o
 -13   4   4       11.71       15.79      1.46 o
 -12   4   4       23.21       23.56      1.18 o
 -11   4   4       11.21        9.36      1.26 o
 -10   4   4        8.38        8.71      1.08 o
  -9   4   4        4.22        4.06      1.01 o
  -8   4   4       32.27       33.02      1.29 o
  -7   4   4       17.56       16.97      1.15 o
  -6   4   4      154.93      153.03      1.84 o
  -5   4   4        5.10        2.80      1.30 o
  -4   4   4       95.91      108.22      1.67 o
  -3   4   4       41.74       42.00      2.63 o
  -2   4   4      112.91      104.36      1.78 o
  -1   4   4     1062.50     1145.57     16.40 o
   0   4   4      847.35      873.25      5.53 o
   1   4   4      114.19      119.08      2.57 o
   2   4   4      427.90      453.35      6.80 o
   3   4   4        5.10        7.75      1.70 o
   4   4   4       32.26       33.53      1.95 o
   5   4   4        0.15        0.50      2.64 o
   6   4   4       13.43       18.14      1.50 o
   7   4   4      157.07      154.06      5.85 o
   8   4   4      289.11      277.74     11.77 o
   9   4   4      120.87      126.76      3.93 o
  10   4   4      141.13      133.78      2.12 o
  11   4   4       47.50       50.91      2.69 o
  12   4   4        3.43        4.56      1.57 o
  13   4   4       10.85       14.47      5.12 o
  14   4   4        1.74        2.91      1.67 o
 -13   5   4       13.15        8.32      2.19 o
 -12   5   4        9.30        7.77      1.99 o
 -11   5   4        3.09        4.11      1.61 o
 -10   5   4       79.78       73.22      1.80 o
  -9   5   4       14.42       15.54      1.42 o
  -8   5   4        1.89        5.64      1.96 o
  -7   5   4        1.30        1.62      1.24 o
  -6   5   4       62.98       66.48      1.54 o
  -5   5   4        0.32        0.57      1.31 o
  -4   5   4        3.92        6.52      1.37 o
  -3   5   4        9.65        9.59      1.55 o
  -2   5   4      199.37      204.59      3.04 o
  -1   5   4      162.11      157.26     24.56 o
   0   5   4       15.67       11.70      1.62 o
   1   5   4        0.07        0.09      1.37 o
   2   5   4      139.42      151.13      2.21 o
   3   5   4        0.01       -0.88      2.24 o
   4   5   4       28.44       30.40      2.28 o
   5   5   4      114.10      110.46      3.03 o
   6   5   4       28.03       31.45      1.62 o
   7   5   4      267.53      279.05     14.04 o
   8   5   4       32.73       32.58      6.51 o
   9   5   4      217.18      219.21      5.49 o
  10   5   4       17.34       18.27      1.60 o
  11   5   4       12.86       14.04      1.59 o
  12   5   4        0.74        0.19      1.66 o
  13   5   4       25.39       22.86      1.79 o
 -12   6   4        4.18        2.02      2.36 o
 -11   6   4        0.05        1.04      1.29 o
 -10   6   4       11.67       12.55      1.70 o
  -9   6   4        0.51        1.51      1.69 o
  -8   6   4       37.60       40.43      1.70 o
  -7   6   4        3.03        3.09      1.37 o
  -6   6   4        0.18        3.97      1.54 o
  -5   6   4       15.64       16.73      1.39 o
  -4   6   4      363.99      364.73      7.09 o
  -3   6   4      385.16      368.63      6.96 o
  -2   6   4      233.85      227.22      3.49 o
  -1   6   4        9.02        7.50      3.18 o
   0   6   4       10.34       13.22      1.57 o
   1   6   4       65.11       74.41      1.63 o
   2   6   4      157.57      171.67      2.55 o
   3   6   4        0.00        2.19      2.09 o
   4   6   4        4.29        5.45      1.50 o
   5   6   4        2.23        4.89      2.72 o
   6   6   4        8.00        6.47      2.72 o
   7   6   4        0.75        0.23      1.34 o
   8   6   4      169.01      180.52      3.48 o
   9   6   4       47.00       46.32      1.97 o
  10   6   4        1.09        4.72      2.24 o
  11   6   4        2.08        1.05      3.11 o
  12   6   4       12.36       11.85      2.14 o
 -10   7   4        1.08        1.88      1.29 o
  -9   7   4        1.55        1.76      1.31 o
  -8   7   4        8.94        7.75      1.30 o
  -7   7   4        9.43       11.39      1.19 o
  -6   7   4       11.21       12.47      1.68 o
  -5   7   4        0.61        2.16      1.74 o
  -4   7   4        2.24        3.94      1.24 o
  -3   7   4        3.69        3.88      1.21 o
  -2   7   4       14.67       13.43      1.13 o
  -1   7   4        0.37        1.88      1.19 o
   0   7   4        3.17        3.64      1.36 o
   1   7   4        0.82        1.02      1.56 o
   2   7   4       34.11       32.28      1.67 o
   3   7   4       20.13       18.65      1.69 o
   4   7   4       14.83       15.34      1.60 o
   5   7   4        1.47        4.15      1.89 o
   6   7   4        0.82       -0.12      1.95 o
   7   7   4       32.74       30.81      2.17 o
   8   7   4       19.21       15.16      2.10 o
   9   7   4       38.03       36.51      2.07 o
  10   7   4        0.00        4.10      1.66 o
  -7   8   4        0.17        0.28      1.45 o
  -6   8   4        0.19       -0.06      1.29 o
  -5   8   4        0.50        2.60      1.27 o
  -4   8   4       52.27       56.67      2.03 o
  -3   8   4       93.59       85.82      2.97 o
  -2   8   4       71.08       64.53      1.57 o
  -1   8   4        2.11        1.94      1.16 o
   0   8   4       14.41       15.22      2.01 o
   1   8   4        3.04        1.74      1.61 o
   2   8   4        0.46        0.22      1.99 o
   3   8   4        0.69        0.64      1.26 o
   4   8   4        7.69        5.60      1.92 o
   5   8   4        1.72        1.45      2.35 o
   6   8   4        0.05        1.42      2.04 o
   7   8   4        4.30        9.65      2.91 o
  -3   9   4        6.32        8.10      1.53 o
  -2   9   4        1.88        2.46      1.72 o
  -1   9   4        0.19        2.31      1.71 o
   0   9   4        0.29       -0.38      1.71 o
   1   9   4        0.92        2.03      2.21 o
   2   9   4       16.06       16.62      1.84 o
   3   9   4        2.35        1.10      1.57 o
 -15   1   5        7.66        9.88      1.48 o
 -14   1   5        0.46        1.70      1.08 o
 -13   1   5       69.66       73.09      1.57 o
 -12   1   5       44.21       45.02      1.47 o
 -11   1   5      190.25      182.12      3.21 o
 -10   1   5        7.63        3.74      1.26 o
  -9   1   5        1.24        1.73      1.17 o
  -8   1   5      243.57      268.10      1.92 o
  -7   1   5      184.54      209.08      1.86 o
  -6   1   5       85.65       91.07      1.51 o
  -5   1   5       20.96       23.08      2.52 o
  -4   1   5      142.70      151.14      2.10 o
  -3   1   5      410.39      408.77      5.23 o
  -2   1   5        6.47       10.47      1.79 o
  -1   1   5      556.78      555.24      2.72 o
   0   1   5     1718.45     1727.70     21.21 o
   1   1   5      604.82      597.02      7.34 o
   2   1   5      138.24      131.78      4.45 o
   3   1   5      341.07      353.49      3.73 o
   4   1   5      619.58      616.73     19.11 o
   5   1   5      918.31      961.07     16.72 o
   6   1   5       78.70       83.78      1.93 o
   7   1   5       23.13       17.93      1.62 o
   8   1   5       98.37       98.72      2.53 o
   9   1   5      126.66      122.92      1.68 o
  10   1   5        0.18        1.39      1.40 o
  11   1   5      165.74      163.83      3.40 o
  12   1   5       12.98       12.22      1.72 o
  13   1   5        5.72        5.61      1.38 o
  14   1   5        0.06        0.84      1.48 o
  15   1   5       11.97       10.92      1.52 o
 -15   2   5       11.61       16.95      1.26 o
 -14   2   5       17.81       17.30      1.34 o
 -13   2   5       26.27       23.76      1.51 o
 -12   2   5        1.05        0.58      1.20 o
 -11   2   5       13.64       14.90      1.44 o
 -10   2   5        2.26        2.98      1.34 o
  -9   2   5       39.92       42.74      1.35 o
  -8   2   5        6.18        4.52      1.25 o
  -7   2   5       51.28       55.20      1.32 o
  -6   2   5       98.48      101.57      1.52 o
  -5   2   5      109.71      116.34      2.64 o
  -4   2   5       71.97       75.92      1.47 o
  -3   2   5       12.33       11.46      1.31 o
  -2   2   5      142.67      141.90      1.95 o
  -1   2   5       41.45       45.16      1.62 o
   0   2   5      548.48      600.27      8.20 o
   1   2   5      249.43      250.26      4.95 o
   2   2   5      223.08      208.12      2.47 o
   3   2   5      379.80      369.24     11.38 o
   4   2   5     1410.71     1447.75     12.03 o
   5   2   5      221.43      224.72      4.64 o
   6   2   5      411.77      407.54     10.66 o
   7   2   5       30.78       26.38      1.75 o
   8   2   5        3.92        2.51      1.41 o
   9   2   5       14.47       15.03      1.29 o
  10   2   5      134.65      135.44      3.22 o
  11   2   5       32.20       30.26      1.54 o
  12   2   5        0.30        1.06      1.31 o
  13   2   5        0.38        1.05      1.22 o
  14   2   5        0.04        1.58      1.55 o
  15   2   5       38.27       41.61      2.11 o
 -14   3   5        6.96        6.68      1.21 o
 -13   3   5        8.50        7.66      1.18 o
 -12   3   5        8.00        7.15      1.77 o
 -11   3   5      123.32      103.04      1.44 o
 -10   3   5        4.85        4.53      1.53 o
  -9   3   5        2.90        3.88      1.03 o
  -8   3   5      124.31      124.97      2.53 o
  -7   3   5        2.14        0.40      1.80 o
  -6   3   5       73.74       78.21      2.40 o
  -5   3   5       43.87       43.05      1.37 o
  -4   3   5       45.73       48.33      2.06 o
  -3   3   5      304.60      312.32      5.03 o
  -2   3   5      596.32      601.87      5.53 o
  -1   3   5      191.03      184.32      6.30 o
   0   3   5       60.99       60.51      1.70 o
   1   3   5        9.78       10.56      1.83 o
   2   3   5      180.01      154.52      2.19 o
   3   3   5       66.56       75.40      2.63 o
   4   3   5      835.25      846.18      4.86 o
   5   3   5      196.06      210.19      2.85 o
   6   3   5       52.91       42.45      1.53 o
   7   3   5       51.25       53.06      1.99 o
   8   3   5       71.50       61.65      1.73 o
   9   3   5       57.01       53.75      2.41 o
  10   3   5       63.49       70.15      1.81 o
  11   3   5       36.00       41.15      2.83 o
  12   3   5       12.00        9.96      1.51 o
  13   3   5       24.09       24.29      1.83 o
  14   3   5       16.96       19.67      1.91 o
 -14   4   5        3.32        5.61      1.55 o
 -13   4   5       36.53       25.63      2.43 o
 -12   4   5       13.79       11.93      1.27 o
 -11   4   5        2.79        1.36      1.13 o
 -10   4   5        6.11        3.73      1.20 o
  -9   4   5       89.51       92.96      1.38 o
  -8   4   5        0.77        0.88      1.21 o
  -7   4   5      195.01      194.04     13.42 o
  -6   4   5       49.72       52.89      1.76 o
  -5   4   5        1.68        1.27      1.43 o
  -4   4   5        8.74       11.37      1.63 o
  -3   4   5       96.98      103.18      3.55 o
  -2   4   5       13.69        9.67      1.64 o
  -1   4   5      226.87      267.96      2.51 o
   0   4   5      117.06      136.41      2.05 o
   1   4   5      241.47      240.14      2.45 o
   2   4   5      149.48      154.96      4.19 o
   3   4   5       10.76       15.16      1.64 o
   4   4   5       75.01       80.74      2.26 o
   5   4   5      440.20      448.41      3.56 o
   6   4   5        3.98        2.10      2.66 o
   7   4   5        6.15        4.86      1.28 o
   8   4   5      144.74      150.38      3.53 o
   9   4   5       15.46       16.02      1.41 o
  10   4   5       30.43       29.62      1.65 o
  11   4   5       16.98       14.35      1.61 o
  12   4   5        0.34        0.48      1.92 o
  13   4   5        0.00       -1.33      1.59 o
  14   4   5        3.90        2.85      2.07 o
 -13   5   5        0.05        0.81      1.18 o
 -12   5   5        7.43        6.11      1.20 o
 -11   5   5        4.08        2.78      1.25 o
 -10   5   5        0.36        2.96      1.40 o
  -9   5   5        1.62       -0.17      1.40 o
  -8   5   5       55.46       62.09      3.04 o
  -7   5   5        7.35        7.27      2.34 o
  -6   5   5        8.76        9.84      1.43 o
  -5   5   5      123.21      129.19      1.73 o
  -4   5   5       41.26       44.25      2.59 o
  -3   5   5      103.13      109.96      2.19 o
  -2   5   5       30.74       31.97      1.30 o
  -1   5   5       50.80       53.31      2.37 o
   0   5   5        1.54        2.55      1.39 o
   1   5   5       14.73       10.42      1.77 o
   2   5   5       12.78       12.11      1.46 o
   3   5   5       68.23       58.96      3.91 o
   4   5   5      158.09      168.74      3.12 o
   5   5   5       31.86       24.99      2.63 o
   6   5   5        1.13        1.02      2.60 o
   7   5   5        0.08        1.21      2.57 o
   8   5   5       98.01       98.21      4.22 o
   9   5   5      102.85      112.05      2.19 o
  10   5   5      132.16      146.17      8.68 o
  11   5   5       22.79       22.29      3.20 o
  12   5   5        2.28        3.32      1.64 o
  13   5   5        5.24        5.95      2.63 o
 -11   6   5        3.01        3.16      1.71 o
 -10   6   5       25.05       22.76      1.39 o
  -9   6   5       13.27       13.87      1.44 o
  -8   6   5       26.09       27.58      1.67 o
  -7   6   5       19.97       23.84      1.67 o
  -6   6   5       77.20       81.03      2.20 o
  -5   6   5       15.89       19.56      1.45 o
  -4   6   5       15.36       20.87      1.28 o
  -3   6   5      169.35      160.65      3.17 o
  -2   6   5      114.07      122.24      2.43 o
  -1   6   5      218.78      215.85      5.03 o
   0   6   5        8.22        6.75      1.58 o
   1   6   5        6.47        9.59      1.37 o
   2   6   5       37.90       38.37      2.21 o
   3   6   5      123.92      129.92      2.23 o
   4   6   5       21.87       21.95      2.20 o
   5   6   5        6.84        8.48      2.66 o
   6   6   5       17.29       18.03      2.72 o
   7   6   5       93.18       90.36      2.35 o
   8   6   5      109.71      117.86      3.12 o
   9   6   5       58.30       49.64      2.88 o
  10   6   5       44.82       42.27      4.25 o
  11   6   5       24.20       23.33      1.70 o
  -9   7   5        0.71        0.46      1.79 o
  -8   7   5        0.03        1.26      1.31 o
  -7   7   5        1.42        2.72      1.14 o
  -6   7   5       10.91       14.52      1.46 o
  -5   7   5       80.21       91.29      1.58 o
  -4   7   5        0.05        0.96      1.39 o
  -3   7   5       93.85       98.96      1.50 o
  -2   7   5       37.37       36.28      1.35 o
  -1   7   5        0.75        1.64      1.22 o
   0   7   5        0.46        1.63      1.38 o
   1   7   5        3.41        2.99      1.37 o
   2   7   5        1.62        1.67      1.55 o
   3   7   5       30.12       28.37      2.21 o
   4   7   5        3.15        2.80      2.06 o
   5   7   5        9.48        7.95      2.78 o
   6   7   5        4.35        5.85      2.75 o
   7   7   5       53.47       54.78      2.91 o
   8   7   5       24.57       28.27      2.91 o
   9   7   5        2.78        4.95      2.81 o
  -7   8   5        0.09        1.51      1.33 o
  -6   8   5        0.08        1.11      1.31 o
  -5   8   5       80.22       70.25      1.51 o
  -4   8   5      206.35      194.09      6.94 o
  -3   8   5       98.90       93.03      2.55 o
  -2   8   5        7.82        8.12      1.42 o
  -1   8   5        0.05        0.98      1.27 o
   0   8   5        0.27        0.85      1.42 o
   1   8   5        7.65        6.94      1.66 o
   2   8   5        0.22        1.21      2.18 o
   3   8   5        1.05        1.71      1.73 o
   4   8   5        7.35        7.98      1.69 o
   5   8   5        2.39        1.79      2.88 o
   6   8   5       30.68       30.35      3.06 o
   7   8   5       82.06       76.75      2.57 o
  -1   9   5        0.43        1.70      1.74 o
   0   9   5        0.89       -0.68      1.75 o
   1   9   5        1.96        2.83      1.40 o
 -15   0   6        3.43        6.82      2.07 o
 -14   0   6       71.47       61.79      2.23 o
 -13   0   6        4.16        4.51      1.98 o
 -12   0   6       15.53       17.91      1.49 o
 -11   0   6       42.75       33.75      1.75 o
 -10   0   6       81.76       82.72      2.23 o
  -9   0   6      365.03      368.24      5.20 o
  -8   0   6       17.33       15.76      2.11 o
  -7   0   6       53.23       47.24      2.24 o
  -6   0   6     1072.25     1082.68      7.52 o
  -5   0   6       30.25       32.55      4.18 o
  -4   0   6      456.65      448.81      3.27 o
  -3   0   6     2253.31     2296.43      6.14 o
  -2   0   6     2067.61     2155.33     17.63 o
  -1   0   6    14522.04    14294.65     53.93 o
   0   0   6       13.89       39.05      3.68 o
   1   0   6     3653.85     3431.45     96.12 o
   2   0   6      198.05      199.24      3.62 o
   3   0   6     4410.59     3842.11     12.59 o
   4   0   6       92.62       86.58      3.37 o
   5   0   6      703.10      757.34      5.97 o
   6   0   6      482.26      426.23      4.86 o
   7   0   6       10.67        6.34      2.72 o
   8   0   6        1.01        2.10      2.63 o
   9   0   6      413.27      405.66      4.58 o
  10   0   6      715.20      659.79     12.95 o
  11   0   6      168.86      159.89      7.15 o
  12   0   6        6.99        7.85      1.94 o
  13   0   6      114.36      100.14      7.27 o
  14   0   6        2.77        2.96      2.02 o
  15   0   6      428.35      519.71     21.85 o
 -15   1   6        0.45        0.47      1.19 o
 -14   1   6        8.97        9.35      1.53 o
 -13   1   6       50.33       41.86      1.27 o
 -12   1   6      519.13      480.04      3.10 o
 -11   1   6        1.38        2.54      1.27 o
 -10   1   6       15.28       17.44      1.45 o
  -9   1   6       10.36       13.28      1.66 o
  -8   1   6        4.11        6.53      1.19 o
  -7   1   6      179.47      178.95      1.69 o
  -6   1   6       12.60       14.84      1.23 o
  -5   1   6      261.77      233.15      3.07 o
  -4   1   6      393.45      360.14      2.58 o
  -3   1   6      312.38      322.64      2.12 o
  -2   1   6       13.92       20.38      1.69 o
  -1   1   6      226.33      224.64      3.40 o
   0   1   6      852.02      823.79      7.11 o
   1   1   6      224.67      216.14      2.77 o
   2   1   6      230.49      212.93      9.73 o
   3   1   6      175.94      180.39      5.46 o
   4   1   6     3347.04     3473.66     35.93 o
   5   1   6      110.96       81.81      2.07 o
   6   1   6      605.36      683.69      4.12 o
   7   1   6      386.67      407.64      6.17 o
   8   1   6      898.02      880.04      5.20 o
   9   1   6       18.15       17.11      1.42 o
  10   1   6      234.21      215.15      3.13 o
  11   1   6       22.12       25.76      1.67 o
  12   1   6        4.65        3.69      1.22 o
  13   1   6       67.18       65.59      1.54 o
  14   1   6      101.33       98.71      4.19 o
  15   1   6       35.93       39.94      1.61 o
 -15   2   6       11.77        7.82      1.63 o
 -14   2   6        0.02        1.35      1.21 o
 -13   2   6        7.78        8.87      1.30 o
 -12   2   6        1.38        2.64      1.27 o
 -11   2   6        3.31        4.51      1.12 o
 -10   2   6       39.90       39.34      1.88 o
  -9   2   6       47.40       49.84      1.47 o
  -8   2   6      275.82      280.40      2.00 o
  -7   2   6      598.50      599.58      6.76 o
  -6   2   6        6.69        6.44      1.63 o
  -5   2   6      216.98      209.64      1.65 o
  -4   2   6      173.00      164.02      1.53 o
  -3   2   6     2712.93     2653.77     32.25 o
  -2   2   6      110.64      124.09      1.73 o
  -1   2   6      957.67     1049.12     17.11 o
   0   2   6      611.41      572.23      8.44 o
   1   2   6       12.48        9.23      1.73 o
   2   2   6      125.75      102.30      5.49 o
   3   2   6      743.97      739.68     14.88 o
   4   2   6      471.77      444.96      6.55 o
   5   2   6       92.72       73.88      2.23 o
   6   2   6       43.17       41.25      2.01 o
   7   2   6      403.04      392.30      8.20 o
   8   2   6        1.13        1.33      1.69 o
   9   2   6      135.22      139.82      2.04 o
  10   2   6      164.63      168.45      2.10 o
  11   2   6        0.01        0.59      1.44 o
  12   2   6      154.18      145.93      6.38 o
  13   2   6       11.71       15.07      1.53 o
  14   2   6        0.12        1.59      1.51 o
  15   2   6      148.07      172.83      3.61 o
 -14   3   6       89.04      104.27      2.36 o
 -13   3   6        0.01        0.40      1.29 o
 -12   3   6        3.87        3.48      1.15 o
 -11   3   6       55.86       48.67      1.37 o
 -10   3   6       20.40       17.76      1.05 o
  -9   3   6        6.82       11.64      1.56 o
  -8   3   6       14.45       15.01      1.17 o
  -7   3   6      161.15      162.49      1.61 o
  -6   3   6      146.45      155.49      1.53 o
  -5   3   6        0.69        3.81      1.14 o
  -4   3   6       21.93       19.65      1.12 o
  -3   3   6       63.30       52.83      1.81 o
  -2   3   6      110.40       99.14      2.09 o
  -1   3   6       10.56       13.25      1.64 o
   0   3   6       14.76       17.52      1.50 o
   1   3   6      459.87      472.77      4.12 o
   2   3   6      252.55      244.00      3.11 o
   3   3   6       42.79       39.31      1.99 o
   4   3   6      984.19      990.88      5.44 o
   5   3   6      133.98      141.18      3.19 o
   6   3   6       19.35       18.25      2.78 o
   7   3   6      146.37      143.90      2.63 o
   8   3   6       54.01       50.67      2.91 o
   9   3   6       21.02       20.69      1.96 o
  10   3   6      314.56      292.43      8.58 o
  11   3   6       10.78       12.93      1.48 o
  12   3   6        0.00       -0.32      1.31 o
  13   3   6        4.73        6.54      1.65 o
  14   3   6       10.98       13.28      1.53 o
 -13   4   6        0.04        0.76      1.30 o
 -12   4   6        0.07        0.99      1.18 o
 -11   4   6        0.58        3.09      1.37 o
 -10   4   6       18.14       16.59      1.40 o
  -9   4   6       65.94       65.46      2.66 o
  -8   4   6        0.48        2.32      1.41 o
  -7   4   6      292.19      294.73      8.61 o
  -6   4   6        0.11        1.65      1.37 o
  -5   4   6       35.10       35.48      1.38 o
  -4   4   6        5.99        8.38      1.47 o
  -3   4   6      375.83      363.80      7.69 o
  -2   4   6      139.87      149.53      3.80 o
  -1   4   6       96.35       94.63      1.68 o
   0   4   6      214.39      220.77      3.52 o
   1   4   6       48.82       55.27      1.63 o
   2   4   6       17.57       14.51      1.41 o
   3   4   6       24.57       24.57      1.65 o
   4   4   6        0.19        1.73      1.79 o
   5   4   6       10.04       11.91      2.51 o
   6   4   6      229.67      246.14      3.34 o
   7   4   6       59.56       62.39      2.13 o
   8   4   6        4.52        6.59      1.83 o
   9   4   6       17.01       14.01      1.92 o
  10   4   6       70.12       81.88      2.17 o
  11   4   6        1.64        2.56      3.16 o
  12   4   6       57.93       53.63      3.80 o
  13   4   6        7.20       13.10      3.33 o
 -12   5   6        0.07        1.22      1.29 o
 -11   5   6        0.00        2.28      1.30 o
 -10   5   6        4.91        6.74      1.43 o
  -9   5   6       87.81       87.27      3.60 o
  -8   5   6        1.11        1.66      1.38 o
  -7   5   6       46.04       47.49      1.71 o
  -6   5   6      170.87      172.29      2.26 o
  -5   5   6       14.62       22.06      1.62 o
  -4   5   6        0.00        1.72      1.63 o
  -3   5   6       74.77       77.70      1.78 o
  -2   5   6        1.01        0.17      1.36 o
  -1   5   6        0.36        0.96      1.83 o
   0   5   6        0.00        1.56      1.74 o
   1   5   6        7.80        8.04      1.36 o
   2   5   6      259.72      262.08      5.44 o
   3   5   6      314.93      321.86      4.24 o
   4   5   6       10.91       10.24      2.57 o
   5   5   6        9.42       11.45      2.57 o
   6   5   6       32.46       40.15      2.72 o
   7   5   6       28.61       30.35      2.63 o
   8   5   6       12.55       19.24      2.63 o
   9   5   6        2.14        4.58      1.92 o
  10   5   6      117.91      124.20      3.25 o
  11   5   6        6.91       11.26      1.98 o
  12   5   6        7.51        5.67      2.08 o
 -11   6   6        2.21        1.61      1.33 o
 -10   6   6        1.47        3.88      1.47 o
  -9   6   6        5.49        6.32      1.26 o
  -8   6   6       10.30        8.10      1.31 o
  -7   6   6        9.01       12.09      1.46 o
  -6   6   6       37.65       43.27      1.75 o
  -5   6   6      111.05      120.86      4.59 o
  -4   6   6      167.07      174.09      1.88 o
  -3   6   6      144.64      148.61      3.72 o
  -2   6   6        1.25        1.41      1.30 o
  -1   6   6       14.17       14.73      1.09 o
   0   6   6       68.33       69.63      2.46 o
   1   6   6        0.33        0.36      1.55 o
   2   6   6        9.38       11.50      1.49 o
   3   6   6        8.13        7.46      2.18 o
   4   6   6        1.14        2.04      1.79 o
   5   6   6       25.41       27.84      2.69 o
   6   6   6       31.35       34.21      2.04 o
   7   6   6        0.06        1.61      2.57 o
   8   6   6        9.43       10.21      1.89 o
   9   6   6        4.67        7.05      2.72 o
  10   6   6       12.72       17.94      2.88 o
  11   6   6        0.16        0.25      2.04 o
  -9   7   6        9.94        7.17      1.55 o
  -8   7   6        4.13        4.39      1.44 o
  -7   7   6        0.56       -0.26      1.40 o
  -6   7   6        8.38        6.70      1.14 o
  -5   7   6      119.11      128.64      1.70 o
  -4   7   6       77.04       80.23      1.39 o
  -3   7   6       47.55       53.42      1.50 o
  -2   7   6       23.03       21.37      1.32 o
  -1   7   6        1.40        3.57      1.37 o
   0   7   6        2.97        3.40      1.25 o
   1   7   6        3.25        1.94      1.58 o
   2   7   6       15.71       15.90      2.11 o
   3   7   6       40.83       41.18      2.27 o
   4   7   6        2.91        6.53      2.72 o
   5   7   6        6.76        6.96      1.92 o
   6   7   6      106.52      103.84      2.54 o
   7   7   6      239.72      204.00      3.06 o
   8   7   6      125.09      116.49      2.69 o
   9   7   6       39.43       33.81      2.20 o
  -6   8   6        6.86        5.60      1.25 o
  -5   8   6       27.54       24.70      1.42 o
  -4   8   6       51.19       45.84      2.97 o
  -3   8   6       19.22       15.67      1.47 o
  -2   8   6        1.10        0.93      1.24 o
  -1   8   6        1.30        3.58      1.43 o
   0   8   6       11.76        9.85      1.30 o
   1   8   6        7.60        5.52      2.95 o
   2   8   6        4.85        3.97      1.65 o
   3   8   6        1.43        1.99      1.78 o
   4   8   6        0.73        2.54      2.88 o
   5   8   6        0.07        3.50      2.97 o
   6   8   6        7.45        4.30      2.07 o
 -15   1   7        2.19        4.02      1.26 o
 -14   1   7        1.23        2.63      2.30 o
 -13   1   7       30.91       27.02      1.24 o
 -12   1   7        5.96        5.21      1.07 o
 -11   1   7       23.14       19.46      1.29 o
 -10   1   7       22.77       23.46      1.45 o
  -9   1   7       33.85       34.05      1.55 o
  -8   1   7       68.74       69.70      1.32 o
  -7   1   7      301.48      299.33      4.46 o
  -6   1   7       58.93       54.49      1.41 o
  -5   1   7       64.17       64.65      1.64 o
  -4   1   7      309.33      289.63      1.89 o
  -3   1   7        0.34        0.10      1.48 o
  -2   1   7      182.94      185.22      2.76 o
  -1   1   7       16.53       22.75      1.30 o
   0   1   7       40.01       35.27      1.70 o
   1   1   7        2.94        3.18      1.55 o
   2   1   7        4.95        4.62      1.76 o
   3   1   7       29.06       24.69      1.78 o
   4   1   7      821.47      762.53     10.39 o
   5   1   7      574.09      559.26     11.54 o
   6   1   7       34.74       38.23      1.68 o
   7   1   7      158.43      156.50      2.41 o
   8   1   7        1.22        0.78      1.88 o
   9   1   7       46.90       44.93      2.00 o
  10   1   7       29.15       24.09      1.79 o
  11   1   7       57.68       50.65      2.16 o
  12   1   7       61.21       60.62      2.19 o
  13   1   7        0.55        0.77      1.69 o
  14   1   7        0.94        3.73      2.10 o
 -14   2   7        3.14        2.47      1.22 o
 -13   2   7       25.23       21.83      1.35 o
 -12   2   7        9.95        9.15      1.24 o
 -11   2   7       55.85       58.49      1.66 o
 -10   2   7        0.01        1.89      1.22 o
  -9   2   7       11.46       11.35      2.89 o
  -8   2   7      214.93      207.46      1.89 o
  -7   2   7       20.50       20.03      1.29 o
  -6   2   7        8.09       11.08      1.33 o
  -5   2   7      150.37      139.53      1.52 o
  -4   2   7        2.34        3.69      1.43 o
  -3   2   7      115.16      116.12      2.34 o
  -2   2   7     1852.56     1932.77     21.83 o
  -1   2   7      401.74      449.62      2.58 o
   0   2   7     1224.24     1327.74      9.43 o
   1   2   7      295.08      300.70      2.51 o
   2   2   7      204.01      225.40      2.80 o
   3   2   7        1.70        4.82      2.15 o
   4   2   7       60.77       62.68      2.43 o
   5   2   7        9.29       11.37      1.51 o
   6   2   7       69.82       74.20      2.06 o
   7   2   7        6.66       10.49      1.80 o
   8   2   7       69.53       66.91      2.09 o
   9   2   7       14.90       13.73      1.91 o
  10   2   7       95.78       83.20      2.48 o
  11   2   7       42.70       35.31      1.93 o
  12   2   7       33.14       30.31      2.33 o
  13   2   7        3.49        2.32      1.35 o
  14   2   7       97.44      114.52      5.05 o
 -14   3   7       13.69       11.52      1.54 o
 -13   3   7       77.92       70.79      1.63 o
 -12   3   7        1.11        1.93      1.24 o
 -11   3   7        3.51        6.76      1.81 o
 -10   3   7       14.47       15.28      1.23 o
  -9   3   7       27.27       27.95      1.66 o
  -8   3   7       36.64       36.13      1.15 o
  -7   3   7       60.92       60.14      1.41 o
  -6   3   7      472.21      480.60      8.47 o
  -5   3   7        4.18        5.30      1.38 o
  -4   3   7       19.85       16.33      1.40 o
  -3   3   7       85.30       80.78      1.57 o
  -2   3   7       37.52       35.53      1.73 o
  -1   3   7      463.39      489.67      7.19 o
   0   3   7        1.97        2.26      1.40 o
   1   3   7        4.58        2.74      1.65 o
   2   3   7      489.90      472.05     15.75 o
   3   3   7      402.24      421.73     26.48 o
   4   3   7        0.16        1.45      1.68 o
   5   3   7        0.05        2.04      2.57 o
   6   3   7      312.93      303.64      3.74 o
   7   3   7       69.40       65.86      2.17 o
   8   3   7        1.37        0.46      2.60 o
   9   3   7       20.75       25.18      2.63 o
  10   3   7        1.48        0.68      1.89 o
  11   3   7        1.99        3.53      2.54 o
  12   3   7       45.27       46.37      2.91 o
  13   3   7       22.98       26.05      2.94 o
  14   3   7        0.14       -1.54      1.71 o
 -13   4   7        0.00        0.58      1.31 o
 -12   4   7       13.65       11.26      1.31 o
 -11   4   7        1.64        4.20      1.40 o
 -10   4   7        8.08        9.67      1.33 o
  -9   4   7       13.29       14.73      1.26 o
  -8   4   7        1.77        2.26      1.25 o
  -7   4   7       52.13       49.51      5.41 o
  -6   4   7      285.94      292.29      2.10 o
  -5   4   7      206.58      209.99      2.12 o
  -4   4   7       27.79       30.93      1.23 o
  -3   4   7        2.12        4.38      1.90 o
  -2   4   7       96.33      104.40      2.62 o
  -1   4   7        1.21        0.06      1.39 o
   0   4   7        4.23       -0.78      1.37 o
   1   4   7        0.09        2.81      1.06 o
   2   4   7      546.46      568.96      4.60 o
   3   4   7       34.34       31.87      1.94 o
   4   4   7      107.91      106.19      2.85 o
   5   4   7       13.39       18.28      1.86 o
   6   4   7        6.71        3.25      2.66 o
   7   4   7       44.49       44.42      2.78 o
   8   4   7        3.22        0.46      2.63 o
   9   4   7        2.90        3.74      2.69 o
  10   4   7       10.32       11.48      1.95 o
  11   4   7        2.58        2.75      1.95 o
  12   4   7        3.26        5.94      2.78 o
  13   4   7        8.99        4.76      2.94 o
 -12   5   7        0.76        1.22      1.14 o
 -11   5   7        1.88        0.42      1.12 o
 -10   5   7        0.36       -1.14      1.79 o
  -9   5   7        6.06        8.87      1.67 o
  -8   5   7       23.58       23.89      1.64 o
  -7   5   7       22.13       24.14      1.43 o
  -6   5   7      263.31      265.41      5.44 o
  -5   5   7      124.39      120.84      1.98 o
  -4   5   7        3.13        3.32      1.22 o
  -3   5   7       17.62       21.43      1.62 o
  -2   5   7       27.36       22.38      1.47 o
  -1   5   7        0.99        2.54      1.34 o
   0   5   7        1.85        3.42      1.45 o
   1   5   7       82.71       92.17      2.12 o
   2   5   7       55.29       58.81      1.95 o
   3   5   7      119.52      115.92      2.01 o
   4   5   7       97.51      100.63      2.29 o
   5   5   7      138.21      143.10      2.47 o
   6   5   7      306.49      306.76      3.09 o
   7   5   7        1.21        0.80      1.76 o
   8   5   7       12.52       15.65      1.95 o
   9   5   7       43.44       41.39      2.85 o
  10   5   7        3.36        1.73      2.81 o
  11   5   7        0.00        1.02      1.89 o
  12   5   7        8.83       10.42      2.94 o
 -10   6   7        0.03        2.56      1.71 o
  -9   6   7        4.73        8.18      1.46 o
  -8   6   7       18.89       18.97      1.52 o
  -7   6   7        8.22       10.64      1.66 o
  -6   6   7       28.08       30.81      1.66 o
  -5   6   7       18.28       18.56      1.32 o
  -4   6   7      221.78      231.34      3.68 o
  -3   6   7       20.81       21.96      1.26 o
  -2   6   7        0.02        0.96      1.33 o
  -1   6   7        2.53        3.66      1.18 o
   0   6   7        0.00        1.30      1.37 o
   1   6   7       39.33       32.47      7.26 o
   2   6   7        6.53        9.34      1.78 o
   3   6   7        0.27        1.59      1.71 o
   4   6   7       20.06       16.05      2.69 o
   5   6   7       62.44       74.61      2.94 o
   6   6   7       63.25       52.25      2.10 o
   7   6   7        0.01       -0.59      2.60 o
   8   6   7        1.87       -2.07      1.98 o
   9   6   7        0.17        2.78      2.75 o
  10   6   7        0.23        3.90      2.88 o
  -8   7   7        0.05        2.10      1.71 o
  -7   7   7        3.71        6.04      1.67 o
  -6   7   7        4.61        4.85      1.43 o
  -5   7   7        0.08       -0.08      1.26 o
  -4   7   7      126.34      116.73      1.54 o
  -3   7   7       21.24       20.10      1.29 o
  -2   7   7        1.68        3.00      1.12 o
  -1   7   7        9.15       10.33      1.24 o
   0   7   7        1.41        1.46      1.19 o
   1   7   7       57.96       54.18      1.69 o
   2   7   7        8.06        6.56      2.01 o
   3   7   7        2.61        2.77      2.27 o
   4   7   7        7.83        8.57      2.75 o
   5   7   7       11.59       15.06      2.85 o
   6   7   7        1.30        1.79      1.86 o
   7   7   7       74.22       70.81      2.44 o
   8   7   7       13.74        8.94      2.01 o
  -5   8   7       20.32       16.60      1.39 o
  -4   8   7       41.85       37.86      1.63 o
  -3   8   7        0.32       -0.26      1.32 o
  -2   8   7        7.77        6.83      1.36 o
  -1   8   7        0.08        0.30      1.43 o
   0   8   7        0.48        1.08      1.33 o
   1   8   7        0.36        1.91      2.09 o
   2   8   7        0.08       -0.45      1.67 o
   3   8   7        0.21        0.54      2.34 o
   4   8   7        1.08        2.69      2.88 o
   5   8   7        7.21        0.43      2.85 o
 -14   0   8       12.44       14.51      2.15 o
 -13   0   8        1.58        2.74      2.17 o
 -12   0   8       52.74       51.83      1.60 o
 -11   0   8       47.60       45.40      2.55 o
 -10   0   8       18.24       14.17      3.56 o
  -9   0   8      177.61      175.21      9.90 o
  -8   0   8      206.98      224.48      2.55 o
  -7   0   8       85.54       83.58      2.19 o
  -6   0   8      730.23      742.28      3.79 o
  -5   0   8      154.97      143.23      2.11 o
  -4   0   8       61.33       51.10      1.62 o
  -3   0   8      242.57      246.07      6.20 o
  -2   0   8      441.54      554.01      3.17 o
  -1   0   8      970.45     1122.70     20.29 o
   0   0   8      348.84      298.35      5.97 o
   1   0   8      153.73      175.22      2.21 o
   2   0   8        0.19       -1.48      2.07 o
   3   0   8     2114.44     2014.68      8.17 o
   4   0   8      162.64      152.54      2.23 o
   5   0   8      113.91      116.11      3.37 o
   6   0   8     1017.44      952.56      6.37 o
   7   0   8      298.01      257.58      3.90 o
   8   0   8      158.93      153.18      3.46 o
   9   0   8      863.99      762.44      5.85 o
  10   0   8        6.53       13.73      2.88 o
  11   0   8        0.90        1.21      2.63 o
  12   0   8      102.41      101.15      3.34 o
  13   0   8      213.20      229.00      4.02 o
  14   0   8        0.03        2.01      3.06 o
 -14   1   8       18.74       15.82      1.50 o
 -13   1   8        4.71        4.86      1.31 o
 -12   1   8        6.85        8.60      1.25 o
 -11   1   8        1.90        1.61      1.27 o
 -10   1   8       11.45       12.32      1.31 o
  -9   1   8       21.59       24.72      1.20 o
  -8   1   8      331.71      333.99      4.05 o
  -7   1   8     1574.30     1551.12     15.60 o
  -6   1   8       13.52       15.94      1.11 o
  -5   1   8      196.79      196.30      1.78 o
  -4   1   8       67.08       70.65      1.42 o
  -3   1   8      303.18      330.48      3.97 o
  -2   1   8     1910.17     1971.25     18.36 o
  -1   1   8      518.07      475.14      2.99 o
   0   1   8      108.40      107.95      1.55 o
   1   1   8       65.00       57.56      1.83 o
   2   1   8       88.76       83.40      2.26 o
   3   1   8        7.44       13.68      2.02 o
   4   1   8      287.34      282.97      6.29 o
   5   1   8      691.16      626.84      9.09 o
   6   1   8        4.26        5.92      1.59 o
   7   1   8      231.62      214.41      6.15 o
   8   1   8      106.74      112.56      2.00 o
   9   1   8      121.62       99.75      3.51 o
  10   1   8        2.00        1.32      1.88 o
  11   1   8      269.25      267.70      6.05 o
  12   1   8        0.69        1.26      1.99 o
  13   1   8       94.87      104.62      3.16 o
  14   1   8       76.79       77.95      2.65 o
 -14   2   8        2.24        1.82      1.23 o
 -13   2   8       17.75       16.90      1.68 o
 -12   2   8        1.12        1.90      1.52 o
 -11   2   8        0.11        0.04      0.97 o
 -10   2   8       24.34       26.13      1.27 o
  -9   2   8       99.29       97.13      1.43 o
  -8   2   8       27.69       27.43      1.24 o
  -7   2   8      104.79      101.99      1.74 o
  -6   2   8      103.50       99.86      1.65 o
  -5   2   8       41.64       37.35      1.27 o
  -4   2   8       76.35       80.40      1.24 o
  -3   2   8       20.69       22.80      1.32 o
  -2   2   8      382.96      416.54      8.64 o
  -1   2   8       64.95       86.60      1.71 o
   0   2   8       70.89       56.43      1.55 o
   1   2   8      524.62      536.92      5.16 o
   2   2   8      233.71      224.59      4.20 o
   3   2   8      208.53      205.67      2.17 o
   4   2   8      815.72      815.51     23.01 o
   5   2   8      433.06      421.96      2.94 o
   6   2   8      408.36      389.76      3.88 o
   7   2   8      157.23      150.67      2.34 o
   8   2   8       45.27       39.25      1.59 o
   9   2   8      504.70      484.24     12.66 o
  10   2   8        0.84        1.32      1.82 o
  11   2   8        4.41        5.70      1.87 o
  12   2   8       52.46       55.51      2.64 o
  13   2   8       79.40       81.41      3.77 o
  14   2   8       21.74       26.62      2.59 o
 -13   3   8        1.54        1.95      1.64 o
 -12   3   8       11.23       13.08      1.45 o
 -11   3   8        5.60        6.15      1.03 o
 -10   3   8        3.20        4.48      1.38 o
  -9   3   8        0.16        1.47      1.01 o
  -8   3   8        4.40        4.66      1.01 o
  -7   3   8      740.52      723.91      8.47 o
  -6   3   8      238.00      238.33      5.34 o
  -5   3   8      397.51      392.14      5.85 o
  -4   3   8      146.53      148.64      1.70 o
  -3   3   8        1.20        3.23      1.14 o
  -2   3   8      341.99      344.88      7.95 o
  -1   3   8        0.67        2.72      1.39 o
   0   3   8       53.33       59.44      1.59 o
   1   3   8      239.28      218.88      5.95 o
   2   3   8       34.70       34.97      1.50 o
   3   3   8      404.22      397.68     23.24 o
   4   3   8      339.51      354.42     11.49 o
   5   3   8      636.17      647.78     16.53 o
   6   3   8        7.24        6.90      1.89 o
   7   3   8      180.83      172.42      3.28 o
   8   3   8        0.30        5.78      2.63 o
   9   3   8        9.04        8.48      1.86 o
  10   3   8       61.39       70.47      2.94 o
  11   3   8        5.54        7.58      1.86 o
  12   3   8       25.77       26.17      2.94 o
  13   3   8       38.75       38.60      3.06 o
 -12   4   8        6.12       10.90      1.29 o
 -11   4   8       18.31       21.79      1.50 o
 -10   4   8        0.00        1.16      1.16 o
  -9   4   8       17.70       18.92      1.25 o
  -8   4   8       23.67       22.49      1.43 o
  -7   4   8       27.38       27.15      1.43 o
  -6   4   8      166.56      165.14      2.85 o
  -5   4   8      304.52      311.70      3.26 o
  -4   4   8      593.32      606.32      4.93 o
  -3   4   8      422.22      430.49      7.33 o
  -2   4   8        6.06        3.80      1.25 o
  -1   4   8       79.17       81.77      2.07 o
   0   4   8       12.17       13.01      1.60 o
   1   4   8        2.14        2.61      1.27 o
   2   4   8       16.33       16.86      1.23 o
   3   4   8      127.08      122.96      2.17 o
   4   4   8      100.79      107.94      2.78 o
   5   4   8       91.39       88.00      2.29 o
   6   4   8      105.07      106.13      2.97 o
   7   4   8       50.47       51.47      2.07 o
   8   4   8       69.71       69.38      2.88 o
   9   4   8        0.60        2.13      2.57 o
  10   4   8       70.00       67.87      2.97 o
  11   4   8        8.94        7.05      2.81 o
  12   4   8        5.41       12.09      2.88 o
 -11   5   8        6.58        7.75      1.75 o
 -10   5   8        0.63       -0.55      1.32 o
  -9   5   8       35.74       39.20      1.79 o
  -8   5   8        4.16        6.01      1.23 o
  -7   5   8        0.04       -1.86      1.37 o
  -6   5   8       10.00        8.14      1.84 o
  -5   5   8      510.65      517.49      6.02 o
  -4   5   8        0.85        2.21      1.42 o
  -3   5   8        3.94        3.22      1.60 o
  -2   5   8       33.43       35.17      2.79 o
  -1   5   8       41.65       45.57      1.58 o
   0   5   8        7.89        6.21      1.25 o
   1   5   8       54.78       50.66      1.59 o
   2   5   8        0.02        0.15      1.13 o
   3   5   8       21.70       21.11      1.55 o
   4   5   8       54.06       54.84      2.10 o
   5   5   8       24.47       21.07      1.92 o
   6   5   8      195.06      203.23      2.66 o
   7   5   8      293.58      288.24      3.06 o
   8   5   8       30.98       29.60      2.01 o
   9   5   8        4.86        4.61      2.85 o
  10   5   8        3.47        0.77      2.78 o
  11   5   8        0.05       -0.68      2.04 o
 -10   6   8        0.03        0.84      1.49 o
  -9   6   8        0.21        0.23      1.28 o
  -8   6   8        3.06        2.88      1.32 o
  -7   6   8        1.60        0.98      1.27 o
  -6   6   8       30.42       28.12      1.55 o
  -5   6   8       18.00       21.24      1.69 o
  -4   6   8       13.43       12.16      1.83 o
  -3   6   8        3.06        5.24      1.29 o
  -2   6   8        7.45       11.63      1.32 o
  -1   6   8        1.12        0.57      1.36 o
   0   6   8        2.60        3.61      1.13 o
   1   6   8       41.21       39.90      1.52 o
   2   6   8        7.40        5.88      2.08 o
   3   6   8        5.43        5.23      2.10 o
   4   6   8        4.43        5.97      1.73 o
   5   6   8        0.16        1.08      2.57 o
   6   6   8       57.15       56.39      2.17 o
   7   6   8        7.24        8.14      2.63 o
   8   6   8        1.25        3.59      1.98 o
   9   6   8        9.00       12.68      2.91 o
  10   6   8        0.96       -1.45      2.97 o
  -8   7   8        0.93        0.60      1.78 o
  -7   7   8        0.28        0.55      1.79 o
  -6   7   8        4.86        5.41      1.31 o
  -5   7   8       32.98       32.01      1.28 o
  -4   7   8        0.61        2.84      1.25 o
  -3   7   8        0.13        0.48      1.23 o
  -2   7   8        0.00        1.52      1.36 o
  -1   7   8        0.52        1.96      1.45 o
   0   7   8        4.57        3.88      1.46 o
   1   7   8       36.99       37.39      2.62 o
   2   7   8       27.66       20.54      3.27 o
   3   7   8       24.02       21.47      2.42 o
   4   7   8        0.17        0.62      2.75 o
   5   7   8       47.03       39.59      2.10 o
   6   7   8       54.35       54.44      2.29 o
   7   7   8       30.44       32.08      2.17 o
   8   7   8        1.06        2.35      2.07 o
  -4   8   8        0.22        2.20      1.50 o
  -3   8   8        2.17        1.64      1.32 o
  -2   8   8        1.24        1.50      1.19 o
  -1   8   8        0.03        1.47      1.34 o
   0   8   8        0.45        2.22      1.30 o
   1   8   8       14.17       13.40      1.34 o
   2   8   8        0.26        1.82      1.33 o
   3   8   8        1.16        2.51      1.63 o
   4   8   8        0.69        3.12      2.91 o
 -14   1   9        0.14        1.69      1.23 o
 -13   1   9        5.61        7.54      1.33 o
 -12   1   9       13.34       16.05      1.30 o
 -11   1   9       22.62       22.13      1.22 o
 -10   1   9        7.84        7.31      1.41 o
  -9   1   9        0.15        0.30      1.55 o
  -8   1   9       40.89       43.55      1.28 o
  -7   1   9        4.51        4.46      1.32 o
  -6   1   9       44.80       47.44      1.35 o
  -5   1   9       66.16       64.99      1.21 o
  -4   1   9        1.46        3.57      1.25 o
  -3   1   9      223.04      232.82      2.31 o
  -2   1   9       54.93       50.21      1.20 o
  -1   1   9       55.14       49.76      1.41 o
   0   1   9       90.37       83.37      1.69 o
   1   1   9       95.34       94.16      1.89 o
   2   1   9       38.48       46.78      2.15 o
   3   1   9       72.95       71.89      2.78 o
   4   1   9      192.92      177.68      3.89 o
   5   1   9      126.13      121.78      2.16 o
   6   1   9       42.39       38.73      1.67 o
   7   1   9       15.11       14.60      1.56 o
   8   1   9        3.82        2.27      1.29 o
   9   1   9        2.59        1.44      1.53 o
  10   1   9       10.86        7.61      1.46 o
  11   1   9        8.43       11.11      1.94 o
  12   1   9        6.01        3.75      1.78 o
  13   1   9        7.32        7.75      1.83 o
  14   1   9        2.76        3.04      1.83 o
 -13   2   9        5.42        6.22      1.29 o
 -12   2   9        1.42        1.96      1.18 o
 -11   2   9        0.02        0.79      1.48 o
 -10   2   9       25.26       24.25      1.31 o
  -9   2   9       39.92       43.31      1.26 o
  -8   2   9       12.85       14.12      1.19 o
  -7   2   9      960.46     1003.96     16.21 o
  -6   2   9      671.91      677.47      5.76 o
  -5   2   9      115.31      100.31      1.30 o
  -4   2   9      134.40      139.65      2.05 o
  -3   2   9       48.48       53.71      1.25 o
  -2   2   9       47.01       45.80      3.49 o
  -1   2   9        1.27        2.69      1.23 o
   0   2   9       58.34       57.00      1.61 o
   1   2   9       90.00       93.09      1.91 o
   2   2   9       50.14       48.31      2.04 o
   3   2   9       12.42       10.90      1.29 o
   4   2   9       12.04       13.22      1.30 o
   5   2   9       57.29       51.96      1.59 o
   6   2   9       23.37       26.25      1.50 o
   7   2   9        2.10        3.11      1.35 o
   8   2   9      279.30      265.76      2.58 o
   9   2   9        5.27        3.10      1.48 o
  10   2   9        0.77        0.96      1.81 o
  11   2   9        8.93        7.45      1.88 o
  12   2   9       58.57       60.45      1.83 o
  13   2   9       12.89       13.96      2.05 o
 -13   3   9        6.32        5.61      1.34 o
 -12   3   9        0.78        1.96      1.16 o
 -11   3   9        2.27        2.27      1.14 o
 -10   3   9        0.90        2.97      1.22 o
  -9   3   9       12.25       10.23      1.17 o
  -8   3   9      188.70      199.24      3.26 o
  -7   3   9       66.85       68.53      1.54 o
  -6   3   9      368.54      364.46      2.06 o
  -5   3   9       34.42       34.67      1.90 o
  -4   3   9       61.87       63.16      1.53 o
  -3   3   9      198.01      210.23      4.36 o
  -2   3   9       48.97       46.87      1.36 o
  -1   3   9        0.17        3.14      1.31 o
   0   3   9       22.93       27.58      1.64 o
   1   3   9       11.46        8.51      1.36 o
   2   3   9        4.90        2.15      1.63 o
   3   3   9      413.62      430.17      9.09 o
   4   3   9      365.49      368.04     10.16 o
   5   3   9      493.51      488.29     10.22 o
   6   3   9       96.58       97.01      2.13 o
   7   3   9       66.18       64.65      2.32 o
   8   3   9       77.66       66.17      2.23 o
   9   3   9       20.87       14.20      1.92 o
  10   3   9       86.62       86.52      3.00 o
  11   3   9        2.76        3.77      1.92 o
  12   3   9       34.21       33.13      2.91 o
  13   3   9        0.37        1.05      3.09 o
 -12   4   9        0.25       -2.66      1.33 o
 -11   4   9        3.92        6.58      1.34 o
 -10   4   9        7.13        4.58      2.12 o
  -9   4   9        5.16        7.39      1.27 o
  -8   4   9       11.21        9.33      1.28 o
  -7   4   9       82.22       81.67     12.65 o
  -6   4   9       52.38       50.82      1.73 o
  -5   4   9       86.66       92.98      2.01 o
  -4   4   9        6.88        6.82      1.26 o
  -3   4   9       76.63       72.86      1.47 o
  -2   4   9       87.35       93.58      1.65 o
  -1   4   9       70.26       75.89      1.66 o
   0   4   9        1.35        0.29      1.54 o
   1   4   9       16.90       21.02      1.12 o
   2   4   9        5.57        6.66      1.35 o
   3   4   9       79.72       92.29      3.83 o
   4   4   9      149.31      151.79      2.88 o
   5   4   9       56.73       57.60      2.07 o
   6   4   9      108.21      112.07      3.09 o
   7   4   9       44.80       38.76      2.07 o
   8   4   9       52.86       49.15      2.91 o
   9   4   9        2.99        3.80      2.60 o
  10   4   9        4.70        3.59      2.63 o
  11   4   9       43.29       40.49      2.23 o
  12   4   9        7.00        9.13      2.04 o
 -11   5   9        1.16        0.98      1.53 o
 -10   5   9        1.88        3.04      1.70 o
  -9   5   9        0.51        0.32      1.45 o
  -8   5   9       32.62       32.03      1.53 o
  -7   5   9       21.80       20.68      1.49 o
  -6   5   9        0.55        1.64      2.20 o
  -5   5   9        0.65        2.67      1.34 o
  -4   5   9       38.61       39.83      2.43 o
  -3   5   9       76.59       84.59      2.54 o
  -2   5   9        0.79        2.47      1.47 o
  -1   5   9        0.56        2.90      1.63 o
   0   5   9       20.42       18.71      1.26 o
   1   5   9       25.18       29.26      1.41 o
   2   5   9      114.32      112.20      4.12 o
   3   5   9        1.23        1.34      1.25 o
   4   5   9      202.04      221.70      3.31 o
   5   5   9      117.26      106.53      3.09 o
   6   5   9       75.06       83.18      2.97 o
   7   5   9      102.96      100.56      2.35 o
   8   5   9       12.52       16.02      1.98 o
   9   5   9       19.14       20.97      2.01 o
  10   5   9        7.54        7.55      2.81 o
  11   5   9       11.00       10.42      3.03 o
  -9   6   9        2.27        2.90      1.36 o
  -8   6   9        2.00        3.40      1.67 o
  -7   6   9        4.08        1.14      1.82 o
  -6   6   9        0.21        1.28      1.41 o
  -5   6   9      144.62      139.18      5.25 o
  -4   6   9       99.26       96.19      3.36 o
  -3   6   9        1.06        1.75      1.41 o
  -2   6   9        4.62        6.42      1.20 o
  -1   6   9        5.59        3.75      1.39 o
   0   6   9       14.38       17.59      1.33 o
   1   6   9        0.68        3.24      1.32 o
   2   6   9       12.55       14.73      1.57 o
   3   6   9        0.10        2.04      1.33 o
   4   6   9        2.85        1.73      1.89 o
   5   6   9        1.59        1.58      2.60 o
   6   6   9        5.49       10.86      1.89 o
   7   6   9        0.00        1.18      2.78 o
   8   6   9        0.00        0.77      1.86 o
   9   6   9       12.07       18.56      2.94 o
  -7   7   9        1.64        2.29      1.75 o
  -6   7   9        4.91        5.70      1.52 o
  -5   7   9        0.68        1.56      1.31 o
  -4   7   9        7.63        8.20      1.44 o
  -3   7   9        1.07        2.26      1.23 o
  -2   7   9        7.75        8.74      1.42 o
  -1   7   9        0.17        0.80      1.42 o
   0   7   9       38.12       34.22      1.48 o
   1   7   9        0.05        1.19      1.27 o
   2   7   9       17.71       18.15      1.80 o
   3   7   9        7.90        6.45      1.35 o
   4   7   9       16.20       15.62      2.17 o
   5   7   9        1.70       -2.29      1.92 o
   6   7   9       73.16       64.34      3.09 o
   7   7   9       55.28       57.23      3.06 o
  -2   8   9        5.29        5.80      1.32 o
  -1   8   9        0.71        1.62      1.32 o
   0   8   9        3.01        3.54      1.42 o
   1   8   9       18.81       22.47      1.72 o
   2   8   9        9.26        7.15      2.07 o
 -13   0  10        7.69       10.26      6.11 o
 -12   0  10       16.75       15.64      2.08 o
 -11   0  10       12.22       10.20      1.67 o
 -10   0  10        8.52       13.14      1.42 o
  -9   0  10       27.41       27.52      1.99 o
  -8   0  10     1445.97     1446.58     19.32 o
  -7   0  10     1782.25     1763.69      8.51 o
  -6   0  10       56.15       53.53      1.56 o
  -5   0  10       46.15       41.22      1.99 o
  -4   0  10       73.03       75.49      1.79 o
  -3   0  10       49.63       44.72      2.10 o
  -2   0  10        1.70        4.69      1.66 o
  -1   0  10        0.16       -1.22      4.33 o
   0   0  10     1036.51     1080.01     31.37 o
   1   0  10       64.47       68.55      3.06 o
   2   0  10      222.33      226.21      3.68 o
   3   0  10      363.90      363.93      4.15 o
   4   0  10      107.00      105.88      3.22 o
   5   0  10      782.91      771.27     15.67 o
   6   0  10       70.31       77.38      2.11 o
   7   0  10      219.67      204.84      5.82 o
   8   0  10      166.47      151.94      2.45 o
   9   0  10        2.84        6.98      1.87 o
  10   0  10       32.98       27.00      2.97 o
  11   0  10        3.64       -0.87      3.06 o
  12   0  10      234.18      224.23      3.93 o
  13   0  10       53.98       59.73      3.37 o
 -13   1  10        6.76        8.07      1.23 o
 -12   1  10        4.35        5.67      1.09 o
 -11   1  10        2.40        2.44      1.41 o
 -10   1  10        7.42        6.39      1.15 o
  -9   1  10       22.23       20.59      1.26 o
  -8   1  10      206.01      211.55      2.25 o
  -7   1  10      724.46      735.45      3.53 o
  -6   1  10       17.31       17.10      1.27 o
  -5   1  10       22.24       23.37      2.02 o
  -4   1  10       89.17       89.91      2.60 o
  -3   1  10        2.36        0.70      1.25 o
  -2   1  10        2.21        2.16      1.17 o
  -1   1  10       33.72       29.34      1.31 o
   0   1  10       13.09       13.57      1.41 o
   1   1  10      105.43      112.65      2.50 o
   2   1  10     1257.65     1212.81     18.58 o
   3   1  10     1279.58     1225.73     17.20 o
   4   1  10     2934.89     2792.61     40.92 o
   5   1  10       46.81       48.05      1.36 o
   6   1  10       28.54       30.76      1.39 o
   7   1  10      153.20      138.19      1.71 o
   8   1  10      145.80      140.57      2.09 o
   9   1  10      117.52       94.27      1.84 o
  10   1  10      148.52      135.71      2.09 o
  11   1  10      229.07      205.08      4.04 o
  12   1  10        0.17        0.04      1.79 o
  13   1  10       42.03       39.60      1.76 o
 -13   2  10        3.80        3.53      1.52 o
 -12   2  10        0.12        1.04      1.38 o
 -11   2  10       12.66       10.95      1.19 o
 -10   2  10        0.27        1.05      1.24 o
  -9   2  10       81.58       79.07      2.43 o
  -8   2  10      110.71      108.50      2.33 o
  -7   2  10      187.14      195.68      4.71 o
  -6   2  10      240.48      228.73      1.63 o
  -5   2  10      109.06      106.61      2.45 o
  -4   2  10        1.08        1.98      0.94 o
  -3   2  10       19.98       17.36      1.36 o
  -2   2  10      113.89      120.45      8.73 o
  -1   2  10      252.58      255.68      2.03 o
   0   2  10       41.25       42.03      1.65 o
   1   2  10       88.31       91.51      2.41 o
   2   2  10      313.25      305.84      8.32 o
   3   2  10      251.95      239.97      3.05 o
   4   2  10      220.32      218.07      4.87 o
   5   2  10       52.49       57.37      2.00 o
   6   2  10      180.38      183.62      2.25 o
   7   2  10       27.26       24.55      1.61 o
   8   2  10       23.47       21.15      1.75 o
   9   2  10       23.10       31.46      1.90 o
  10   2  10       44.30       43.49      1.81 o
  11   2  10       14.97       18.11      1.66 o
  12   2  10       71.61       66.20      2.25 o
  13   2  10       59.10       59.74      3.32 o
 -12   3  10        7.29        6.78      1.49 o
 -11   3  10       16.61       17.22      1.22 o
 -10   3  10       51.93       52.61      2.42 o
  -9   3  10       63.54       64.32      2.21 o
  -8   3  10        6.88        5.92      1.56 o
  -7   3  10        7.30        9.31      1.51 o
  -6   3  10       48.19       42.55      1.54 o
  -5   3  10       51.06       51.64      1.54 o
  -4   3  10        0.53       -0.58      1.10 o
  -3   3  10        0.47        2.47      1.58 o
  -2   3  10        3.80        3.64      1.24 o
  -1   3  10       39.69       40.08      1.67 o
   0   3  10       18.48       17.60      1.62 o
   1   3  10       14.53       12.03      1.38 o
   2   3  10      303.57      299.68      6.81 o
   3   3  10        6.02        7.08      1.60 o
   4   3  10      157.83      146.10      5.98 o
   5   3  10      687.20      679.16     13.88 o
   6   3  10      293.96      295.21      4.80 o
   7   3  10       18.73       21.15      2.21 o
   8   3  10      126.40      125.19      3.16 o
   9   3  10       50.06       50.39      2.10 o
  10   3  10       24.73       26.76      2.72 o
  11   3  10       18.74       17.42      2.85 o
  12   3  10        0.81        0.34      2.97 o
 -11   4  10       16.82       17.79      1.65 o
 -10   4  10        8.89       11.85      1.31 o
  -9   4  10       46.18       44.95      1.39 o
  -8   4  10       16.44       20.81      2.85 o
  -7   4  10        0.01       -0.15      1.03 o
  -6   4  10      138.13      132.60      1.78 o
  -5   4  10       52.47       51.05      1.54 o
  -4   4  10        0.36        1.82      1.46 o
  -3   4  10       13.95       16.03      2.24 o
  -2   4  10        0.13        1.10      1.57 o
  -1   4  10       19.47       20.35      1.72 o
   0   4  10        6.25        6.25      1.55 o
   1   4  10        3.24        5.01      1.57 o
   2   4  10       39.24       39.94      1.57 o
   3   4  10       73.73       77.94      2.74 o
   4   4  10       44.88       44.13      1.55 o
   5   4  10       17.89       21.68      2.75 o
   6   4  10        1.20        5.69      1.86 o
   7   4  10       51.84       45.94      2.85 o
   8   4  10       10.87       13.21      2.81 o
   9   4  10        9.07       10.46      1.95 o
  10   4  10       16.60       16.36      2.10 o
  11   4  10       22.13       18.16      2.07 o
 -10   5  10        1.06        3.00      1.52 o
  -9   5  10       18.15       19.12      1.39 o
  -8   5  10        7.36        6.57      1.48 o
  -7   5  10        0.02        0.41      1.41 o
  -6   5  10        7.95        5.52      1.27 o
  -5   5  10       31.74       36.18      1.53 o
  -4   5  10        9.15        8.80      1.46 o
  -3   5  10        4.19        6.54      1.42 o
  -2   5  10        4.63        4.53      1.58 o
  -1   5  10       87.17       80.42      2.85 o
   0   5  10        0.75        1.33      1.20 o
   1   5  10        5.98        7.87      1.19 o
   2   5  10        1.38        3.23      1.30 o
   3   5  10        6.19        8.07      1.27 o
   4   5  10       15.29       14.81      9.76 o
   5   5  10      225.31      227.08      2.81 o
   6   5  10       91.33       94.47      3.00 o
   7   5  10       11.26       11.75      2.72 o
   8   5  10       18.88       18.47      2.88 o
   9   5  10        0.10        0.12      2.88 o
  10   5  10        4.12        3.16      2.04 o
  -8   6  10        1.44        1.68      1.52 o
  -7   6  10        0.17        1.90      1.68 o
  -6   6  10        8.33        5.98      1.32 o
  -5   6  10        8.41        9.42      1.51 o
  -4   6  10        6.43        7.28      1.66 o
  -3   6  10       12.04       11.38      1.29 o
  -2   6  10        6.46        6.45      1.80 o
  -1   6  10        3.57        3.50      1.74 o
   0   6  10       27.88       32.09      1.47 o
   1   6  10       12.64       14.73      1.83 o
   2   6  10       29.16       29.92      1.27 o
   3   6  10        1.04        1.45      1.34 o
   4   6  10        0.03        2.92      1.49 o
   5   6  10       16.23       14.17      2.72 o
   6   6  10        4.85        8.63      2.72 o
   7   6  10       19.26       16.27      2.04 o
   8   6  10        2.01        3.12      2.85 o
  -5   7  10        2.63        2.82      1.72 o
  -4   7  10       27.83       28.50      1.79 o
  -3   7  10       17.52       15.28      1.22 o
  -2   7  10        9.39        9.61      1.30 o
  -1   7  10        4.05        4.93      1.15 o
   0   7  10        2.93        3.80      1.31 o
   1   7  10        3.37        4.54      1.51 o
   2   7  10       10.36       10.80      1.57 o
   3   7  10        1.92        3.19      1.97 o
   4   7  10        0.79        2.37      2.23 o
   5   7  10       14.42       15.71      2.91 o
 -12   1  11        3.00        4.35      1.19 o
 -11   1  11        1.92        3.48      1.28 o
 -10   1  11       24.50       21.86      2.16 o
  -9   1  11       59.17       63.30      1.83 o
  -8   1  11      171.54      174.07      1.52 o
  -7   1  11       56.75       53.83      1.38 o
  -6   1  11      135.97      138.19      1.49 o
  -5   1  11        3.16        2.65      1.23 o
  -4   1  11        0.86        4.18      1.36 o
  -3   1  11        4.56        2.58      1.21 o
  -2   1  11        9.07        9.84      1.38 o
  -1   1  11       76.05       69.63      2.49 o
   0   1  11        9.32        9.82      1.59 o
   1   1  11       77.76       78.33      1.74 o
   2   1  11      174.31      161.41      5.32 o
   3   1  11      467.35      470.29      3.27 o
   4   1  11      847.31      826.39      6.16 o
   5   1  11      262.48      262.22      2.05 o
   6   1  11      149.96      152.53      1.63 o
   7   1  11        1.43        1.13      1.39 o
   8   1  11        4.32        5.58      1.38 o
   9   1  11       16.08       18.61      1.40 o
  10   1  11       40.54       39.47      1.79 o
  11   1  11       12.70       12.38      1.78 o
  12   1  11        0.93        2.27      1.78 o
 -12   2  11        9.92       10.75      1.14 o
 -11   2  11        0.28        1.30      1.18 o
 -10   2  11        0.65        1.15      1.00 o
  -9   2  11      138.96      139.34      2.42 o
  -8   2  11      180.83      181.74      1.75 o
  -7   2  11       68.92       65.44      1.28 o
  -6   2  11        1.35        2.35      1.22 o
  -5   2  11       13.17       11.88      1.23 o
  -4   2  11        5.46        6.02      1.04 o
  -3   2  11       18.27       15.10      1.42 o
  -2   2  11        1.15        1.38      1.60 o
  -1   2  11      136.67      134.92      3.72 o
   0   2  11       41.53       38.51      1.66 o
   1   2  11        1.08        3.85      1.60 o
   2   2  11      112.20      112.47      3.52 o
   3   2  11       36.14       41.99      1.79 o
   4   2  11       39.85       43.48      1.49 o
   5   2  11      111.69      114.34      2.82 o
   6   2  11       30.56       27.26      1.27 o
   7   2  11        5.62        6.10      1.19 o
   8   2  11        1.97        2.85      1.76 o
   9   2  11        1.55        1.76      1.49 o
  10   2  11        0.03        0.64      1.86 o
  11   2  11       31.23       27.68      2.19 o
  12   2  11        3.37        4.25      2.07 o
 -11   3  11        0.55        2.62      1.30 o
 -10   3  11        3.42        4.73      1.51 o
  -9   3  11       13.89       11.48      1.23 o
  -8   3  11       55.18       52.93      3.06 o
  -7   3  11        2.60        3.12      1.03 o
  -6   3  11       21.65       25.49      1.33 o
  -5   3  11       24.88       26.67      1.54 o
  -4   3  11       10.61       13.74      2.77 o
  -3   3  11        5.98        6.91      1.58 o
  -2   3  11       93.49       85.35      2.38 o
  -1   3  11        5.33        3.64      1.23 o
   0   3  11       46.65       46.31      1.50 o
   1   3  11       56.41       64.03      1.57 o
   2   3  11      138.33      139.68      3.37 o
   3   3  11      504.50      529.45     12.54 o
   4   3  11      519.74      522.19     11.91 o
   5   3  11       31.34       34.05      1.48 o
   6   3  11        0.44        2.63      1.23 o
   7   3  11       85.32       90.54      4.79 o
   8   3  11        3.83        4.86      2.69 o
   9   3  11       65.91       66.38      3.06 o
  10   3  11       29.63       25.64      2.17 o
  11   3  11        3.08        3.77      2.97 o
 -10   4  11        1.80        1.42      1.34 o
  -9   4  11       33.17       28.82      1.53 o
  -8   4  11       87.68       82.36      8.85 o
  -7   4  11       21.09       19.41      2.07 o
  -6   4  11        0.53        0.94      1.67 o
  -5   4  11        9.06        6.17      1.22 o
  -4   4  11        1.97        2.77      1.42 o
  -3   4  11       22.13       25.12      1.44 o
  -2   4  11        1.88        3.96      1.51 o
  -1   4  11      110.25      106.86      1.65 o
   0   4  11        4.47        9.42      1.41 o
   1   4  11       61.38       63.39      1.80 o
   2   4  11       13.42       12.94      1.19 o
   3   4  11        2.11        2.10      1.16 o
   4   4  11       60.04       59.36      2.65 o
   5   4  11       28.41       30.25      1.73 o
   6   4  11        2.04        3.48      1.56 o
   7   4  11       20.40       18.44      1.86 o
   8   4  11        1.07        0.87      2.69 o
   9   4  11        0.09       -0.53      2.69 o
  10   4  11        0.41        4.67      2.81 o
  -9   5  11        2.47        2.88      1.51 o
  -8   5  11        3.19        2.77      1.32 o
  -7   5  11        1.81        0.22      1.44 o
  -6   5  11        0.13        1.25      1.65 o
  -5   5  11       10.27        9.91      1.66 o
  -4   5  11       25.29       26.84      1.84 o
  -3   5  11        5.71        6.93      1.63 o
  -2   5  11        3.06        2.28      1.62 o
  -1   5  11        0.69        1.30      1.75 o
   0   5  11        4.75        4.42      1.23 o
   1   5  11       43.31       51.79      1.44 o
   2   5  11       10.62        8.78      1.38 o
   3   5  11       29.90       30.06      1.38 o
   4   5  11        3.81        2.33      1.25 o
   5   5  11        7.66        6.83      1.91 o
   6   5  11       30.19       28.71      2.81 o
   7   5  11       39.36       36.13      2.97 o
   8   5  11        9.02        8.94      2.07 o
   9   5  11       18.64       14.60      2.17 o
  -7   6  11        3.35        5.77      1.40 o
  -6   6  11        4.19        6.69      1.48 o
  -5   6  11        3.33        4.00      2.75 o
  -4   6  11       11.77        9.20      1.96 o
  -3   6  11       23.44       22.88      1.50 o
  -2   6  11        6.91        7.63      1.07 o
  -1   6  11       25.96       26.96      1.34 o
   0   6  11        6.65        9.25      1.16 o
   1   6  11       19.63       16.85      1.22 o
   2   6  11       27.38       32.59      1.25 o
   3   6  11       18.84       14.97      1.73 o
   4   6  11        0.01        0.01      1.87 o
   5   6  11        5.94        4.79      1.59 o
   6   6  11        3.75        0.59      2.69 o
   7   6  11       13.02        9.00      2.04 o
  -4   7  11        0.00       -0.24      1.34 o
  -3   7  11        0.01        2.88      1.38 o
  -2   7  11        0.08        1.16      1.30 o
  -1   7  11        0.25        1.91      1.54 o
   0   7  11       11.52       12.12      1.21 o
   1   7  11        1.84        1.71      1.21 o
   2   7  11        3.52        0.78      1.37 o
   3   7  11        1.29        3.01      1.98 o
   4   7  11        0.01        2.41      3.29 o
 -12   0  12        7.94        9.40      2.32 o
 -11   0  12        0.03        1.27      1.83 o
 -10   0  12        0.05       -0.07      1.94 o
  -9   0  12       66.73       62.18      2.06 o
  -8   0  12       45.37       44.02      2.09 o
  -7   0  12       37.68       34.89      1.46 o
  -6   0  12      110.29      113.81      3.19 o
  -5   0  12       64.31       61.68      1.73 o
  -4   0  12        0.23        4.65      4.08 o
  -3   0  12       80.98       88.86      2.21 o
  -2   0  12       86.09       70.15      1.82 o
  -1   0  12       60.59       61.34      2.71 o
   0   0  12      303.69      303.68     11.15 o
   1   0  12      129.84      117.02      2.63 o
   2   0  12      159.42      176.50      3.56 o
   3   0  12       39.33       40.62      2.35 o
   4   0  12      631.66      611.08      5.07 o
   5   0  12       33.95       36.22      2.02 o
   6   0  12       12.83       15.66      1.88 o
   7   0  12      111.66      116.44      2.34 o
   8   0  12       54.41       57.11      2.12 o
   9   0  12      221.76      222.44      2.70 o
  10   0  12       87.73       78.87      2.29 o
  11   0  12       10.52       10.58      2.08 o
  12   0  12      174.84      175.66      2.95 o
 -12   1  12        1.50        1.78      1.67 o
 -11   1  12        4.64        3.88      1.28 o
 -10   1  12        1.40        1.41      1.17 o
  -9   1  12       67.43       65.45      1.29 o
  -8   1  12       32.26       35.56      2.00 o
  -7   1  12       96.23       90.64      1.41 o
  -6   1  12        0.26        1.37      1.21 o
  -5   1  12       34.74       33.82      1.45 o
  -4   1  12        3.58        5.44      1.23 o
  -3   1  12       43.47       40.41      1.12 o
  -2   1  12       78.17       75.36      1.74 o
  -1   1  12       62.72       58.82      1.81 o
   0   1  12        1.17        4.10      1.61 o
   1   1  12       93.67      100.84      2.69 o
   2   1  12      349.79      346.55      2.50 o
   3   1  12     2330.43     2341.93      5.82 o
   4   1  12       22.52       22.85      1.47 o
   5   1  12        5.51        6.11      1.12 o
   6   1  12       54.49       52.95      1.74 o
   7   1  12       92.87       89.98      1.57 o
   8   1  12      152.30      143.81      2.46 o
   9   1  12        5.29        7.68      1.40 o
  10   1  12      114.01      118.02      3.23 o
  11   1  12       62.80       67.34      2.10 o
 -11   2  12        0.71        3.64      1.11 o
 -10   2  12        0.59        0.56      1.30 o
  -9   2  12       82.81       80.57      1.66 o
  -8   2  12      158.95      161.90      2.89 o
  -7   2  12       22.32       27.40      1.18 o
  -6   2  12        1.69        2.36      1.10 o
  -5   2  12        7.12        7.91      1.03 o
  -4   2  12        2.96        4.11      1.31 o
  -3   2  12        2.67        4.48      1.40 o
  -2   2  12      250.28      222.23      5.28 o
  -1   2  12       46.69       46.02      1.57 o
   0   2  12      114.71      117.67      1.79 o
   1   2  12       10.78       10.18      1.42 o
   2   2  12        9.77       10.60      2.47 o
   3   2  12      165.57      172.28      2.61 o
   4   2  12       19.41       21.49      1.41 o
   5   2  12       20.77       21.59      1.40 o
   6   2  12      176.79      173.73      2.75 o
   7   2  12       31.23       33.83      1.54 o
   8   2  12       10.96       12.62      1.25 o
   9   2  12       78.67       80.12      2.09 o
  10   2  12       76.99       81.82      1.92 o
  11   2  12       38.03       34.47      1.89 o
 -10   3  12       10.48       13.53      1.15 o
  -9   3  12        0.14        2.46      1.18 o
  -8   3  12        1.44        3.30      1.29 o
  -7   3  12        0.00       -1.20      1.28 o
  -6   3  12        9.82        9.87      1.26 o
  -5   3  12       34.01       31.76      1.43 o
  -4   3  12        3.34        5.04      1.20 o
  -3   3  12       12.46       13.34      1.40 o
  -2   3  12       23.28       22.00      1.28 o
  -1   3  12        7.37        9.17      1.39 o
   0   3  12       15.27       14.50      1.63 o
   1   3  12      352.35      336.02     11.24 o
   2   3  12        3.05        5.51      1.76 o
   3   3  12      107.39      109.48      2.34 o
   4   3  12       11.05       10.13      1.37 o
   5   3  12       38.30       34.72      1.38 o
   6   3  12        7.37        8.54      1.32 o
   7   3  12       32.27       27.78      1.69 o
   8   3  12       28.19       26.40      1.81 o
   9   3  12        0.31        0.31      2.07 o
  10   3  12       30.32       32.88      2.97 o
  -9   4  12       10.04        8.31      1.23 o
  -8   4  12       14.37       10.98      3.12 o
  -7   4  12       16.28       17.13      1.73 o
  -6   4  12       17.52       21.08      1.68 o
  -5   4  12        2.04        3.83      1.36 o
  -4   4  12        1.67        1.30      1.42 o
  -3   4  12       31.97       35.87      1.73 o
  -2   4  12        2.87        1.55      1.21 o
  -1   4  12       55.39       51.82      2.30 o
   0   4  12      144.36      139.34      4.42 o
   1   4  12        4.11        2.78      1.60 o
   2   4  12        4.58        6.07      1.51 o
   3   4  12        0.13       -0.91      1.41 o
   4   4  12        9.29       11.89      1.67 o
   5   4  12        3.31        3.20      1.36 o
   6   4  12       30.54       31.07      3.25 o
   7   4  12       18.79       20.38      1.62 o
   8   4  12        2.45        0.72      2.13 o
   9   4  12       44.72       37.03      3.06 o
  -8   5  12        8.46       10.38      2.13 o
  -7   5  12        6.93        6.45      1.36 o
  -6   5  12       13.19       10.78      1.34 o
  -5   5  12        5.59        5.96      1.30 o
  -4   5  12        5.27        6.80      1.31 o
  -3   5  12        0.15        3.32      1.62 o
  -2   5  12       11.89       10.13      1.66 o
  -1   5  12       30.19       30.84      1.51 o
   0   5  12        0.00        0.68      1.22 o
   1   5  12      235.74      238.80      6.64 o
   2   5  12      122.65      122.19      3.80 o
   3   5  12       13.35       14.47      1.70 o
   4   5  12        8.36        7.44      1.48 o
   5   5  12        8.48        5.96      2.23 o
   6   5  12        5.75        9.98      3.42 o
   7   5  12        0.31        0.98      2.06 o
   8   5  12        5.00        7.55      2.13 o
  -6   6  12       14.63       14.49      2.30 o
  -5   6  12       43.06       37.44      1.50 o
  -4   6  12       31.06       35.74      1.62 o
  -3   6  12        2.13        1.66      1.46 o
  -2   6  12        0.23        3.59      1.69 o
  -1   6  12       13.49        9.82      1.31 o
   0   6  12       50.58       48.88      1.73 o
   1   6  12        0.84       -0.35      1.42 o
   2   6  12        0.14       -0.48      1.29 o
   3   6  12        8.57        7.25      1.77 o
   4   6  12        9.07        8.34      1.43 o
   5   6  12        8.65        9.68      2.43 o
   6   6  12        6.93        8.70      2.08 o
 -11   1  13        4.85        5.72      1.23 o
 -10   1  13        0.14        3.23      1.44 o
  -9   1  13        5.23        6.14      1.43 o
  -8   1  13        0.08        1.42      1.64 o
  -7   1  13        0.17        2.08      1.04 o
  -6   1  13        1.72        1.67      1.37 o
  -5   1  13        4.16        4.07      1.84 o
  -4   1  13        3.30        6.13      1.23 o
  -3   1  13       16.93       16.13      1.16 o
  -2   1  13       66.86       60.96      1.44 o
  -1   1  13        8.79        9.19      1.43 o
   0   1  13       16.49       13.10      1.42 o
   1   1  13       24.82       22.46      2.09 o
   2   1  13       94.54       93.78      4.73 o
   3   1  13       19.43       18.51      1.71 o
   4   1  13       10.41       15.11      2.85 o
   5   1  13       81.29       78.07      1.40 o
   6   1  13       46.19       52.06      1.53 o
   7   1  13        1.80        1.83      1.38 o
   8   1  13        5.47        7.82      1.25 o
   9   1  13        1.92        3.14      1.34 o
  10   1  13        3.21        4.42      1.45 o
  11   1  13        0.98        1.45      1.58 o
 -10   2  13       11.56        8.60      1.70 o
  -9   2  13        1.83        0.39      1.18 o
  -8   2  13       25.09       27.18      1.23 o
  -7   2  13       69.64       63.50      1.72 o
  -6   2  13       20.77       20.17      1.28 o
  -5   2  13        5.63        4.99      1.11 o
  -4   2  13        0.01        3.94      1.21 o
  -3   2  13        2.81        3.84      1.25 o
  -2   2  13      115.02      112.34      4.07 o
  -1   2  13        0.71       -0.61      1.65 o
   0   2  13        0.42        2.95      3.07 o
   1   2  13        4.15        6.38      1.35 o
   2   2  13        5.20        8.26      1.63 o
   3   2  13       27.50       25.69      2.06 o
   4   2  13       22.59       24.80      2.66 o
   5   2  13       29.01       27.29      1.19 o
   6   2  13       13.93       14.83      1.50 o
   7   2  13       25.06       23.33      1.53 o
   8   2  13        6.70        8.04      1.57 o
   9   2  13       50.89       54.98      1.71 o
  10   2  13       13.95       20.42      1.68 o
  -9   3  13        5.16        3.14      2.07 o
  -8   3  13       11.06       11.89      1.33 o
  -7   3  13        1.32        2.13      1.26 o
  -6   3  13        6.50        7.01      1.25 o
  -5   3  13        7.52        8.12      1.40 o
  -4   3  13        8.25        9.70      1.66 o
  -3   3  13        7.35        9.05      1.64 o
  -2   3  13       55.53       52.09      1.66 o
  -1   3  13        0.30        0.95      1.40 o
   0   3  13        1.05        2.28      1.93 o
   1   3  13      153.94      152.82      7.25 o
   2   3  13      497.93      489.60     21.16 o
   3   3  13       47.14       46.22      2.28 o
   4   3  13       42.72       41.20      4.76 o
   5   3  13       13.43       14.37      1.30 o
   6   3  13       39.03       40.41      1.87 o
   7   3  13        7.43        8.39      1.34 o
   8   3  13        0.69        2.38      1.73 o
   9   3  13       65.70       66.59      2.49 o
  -8   4  13       29.04       27.21      2.60 o
  -7   4  13       35.86       36.79      1.55 o
  -6   4  13       38.28       42.96      2.91 o
  -5   4  13       23.02       24.36      1.40 o
  -4   4  13       12.26       12.02      1.63 o
  -3   4  13       11.49       14.24      1.83 o
  -2   4  13       90.03       80.03      2.34 o
  -1   4  13       26.56       23.54      2.01 o
   0   4  13        0.15       -1.51      1.61 o
   1   4  13       12.97       13.51      1.54 o
   2   4  13        8.77       10.35      1.27 o
   3   4  13        4.26        4.78      1.46 o
   4   4  13       10.46        9.53      1.45 o
   5   4  13       27.91       30.74      1.44 o
   6   4  13       10.12        9.75      1.54 o
   7   4  13        4.53        4.75      1.66 o
   8   4  13       25.04       28.85      4.50 o
  -6   5  13        9.56        7.66      1.39 o
  -5   5  13        1.90        2.05      1.76 o
  -4   5  13        2.90        2.81      1.47 o
  -3   5  13        0.13       -0.11      1.92 o
  -2   5  13       26.09       25.56      1.88 o
  -1   5  13        9.03        8.81      1.66 o
   0   5  13      110.43      107.29      2.73 o
   1   5  13        0.17        0.76      1.40 o
   2   5  13       27.66       25.01      2.09 o
   3   5  13       20.59       23.57      2.13 o
   4   5  13       34.80       39.58      1.89 o
   5   5  13       13.09       11.69      1.50 o
   6   5  13        0.01       -1.01      1.44 o
  -3   6  13        0.38        1.60      2.26 o
  -2   6  13        0.63        1.79      1.52 o
  -1   6  13        7.18        7.41      1.48 o
   0   6  13       43.77       32.35      1.39 o
   1   6  13        1.78        2.82      1.27 o
   2   6  13        0.05        1.88      1.35 o
   3   6  13        0.87        0.86      1.32 o
 -10   0  14        3.10        4.22      1.51 o
  -9   0  14        3.66        2.34      2.03 o
  -8   0  14       12.40       12.92      3.29 o
  -7   0  14        0.00       -0.36      1.94 o
  -6   0  14        4.47        2.06      1.61 o
  -5   0  14        2.15        1.12      1.56 o
  -4   0  14        6.95        9.03      1.98 o
  -3   0  14      392.67      357.57      9.13 o
  -2   0  14       79.14       64.92      2.51 o
  -1   0  14       60.04       64.15      2.07 o
   0   0  14        0.09        1.05      2.81 o
   1   0  14       30.11       38.17      2.88 o
   2   0  14       49.90       62.73      2.88 o
   3   0  14       76.74       85.78      3.12 o
   4   0  14        5.80        8.75      2.91 o
   5   0  14       21.97       22.66      1.72 o
   6   0  14      111.71      108.91      4.96 o
   7   0  14       12.04        9.69      2.32 o
   8   0  14       17.99       24.18      2.12 o
   9   0  14      228.80      260.30     25.97 o
  10   0  14        0.04        2.30      3.26 o
  -9   1  14        1.68        2.62      1.64 o
  -8   1  14       30.16       32.08      2.19 o
  -7   1  14       10.04        8.95      1.26 o
  -6   1  14        9.82        9.40      1.28 o
  -5   1  14        0.12        2.45      1.23 o
  -4   1  14        5.60        6.27      1.04 o
  -3   1  14       43.65       37.84      1.90 o
  -2   1  14       77.24       78.30      1.25 o
  -1   1  14        0.03        0.85      2.23 o
   0   1  14        0.34        0.55      1.39 o
   1   1  14      115.88      113.86      5.52 o
   2   1  14        0.85        2.99      2.02 o
   3   1  14       41.96       43.84      2.12 o
   4   1  14        0.38        0.46      1.42 o
   5   1  14      243.65      261.50      3.82 o
   6   1  14        4.28        3.84      1.16 o
   7   1  14       98.08      110.72      2.35 o
   8   1  14      160.84      176.42      3.53 o
   9   1  14       27.25       33.64      1.58 o
  -9   2  14       17.38       18.04      1.25 o
  -8   2  14       15.56       16.00      1.32 o
  -7   2  14       22.41       21.01      1.86 o
  -6   2  14       13.11       16.47      1.81 o
  -5   2  14       11.43        9.75      1.05 o
  -4   2  14        7.69        6.99      1.15 o
  -3   2  14       67.46       59.78      2.65 o
  -2   2  14       31.54       31.24      1.35 o
  -1   2  14       64.88       55.17      3.10 o
   0   2  14       15.36       17.39      1.51 o
   1   2  14        1.88        2.07      1.61 o
   2   2  14        4.71        6.21      1.63 o
   3   2  14       70.33       72.23      2.23 o
   4   2  14        0.37       -0.28      1.41 o
   5   2  14       26.26       24.60      1.83 o
   6   2  14       23.62       23.67      1.49 o
   7   2  14       32.77       34.86      1.42 o
   8   2  14        3.15        2.26      1.58 o
   9   2  14       43.74       46.77      3.05 o
  -8   3  14       69.61       68.15      3.01 o
  -7   3  14       24.88       24.35      1.41 o
  -6   3  14        6.16        4.46      1.14 o
  -5   3  14       17.01       19.48      1.47 o
  -4   3  14       10.66       10.36      1.46 o
  -3   3  14        0.50        0.64      1.60 o
  -2   3  14        1.52        0.62      1.25 o
  -1   3  14       92.08       84.96      3.18 o
   0   3  14       49.76       44.27      1.78 o
   1   3  14        0.80        2.39      1.66 o
   2   3  14       58.68       62.13      3.06 o
   3   3  14      227.96      241.96      8.87 o
   4   3  14      203.59      216.83      5.96 o
   5   3  14        0.08        0.85      1.31 o
   6   3  14        8.60       11.75      1.22 o
   7   3  14       52.74       57.97      2.25 o
   8   3  14       25.28       29.70      1.60 o
  -7   4  14        1.60       -0.15      1.54 o
  -6   4  14        6.96       11.01      1.75 o
  -5   4  14       10.94       12.52      1.54 o
  -4   4  14        0.64        0.14      1.48 o
  -3   4  14        0.70        0.16      1.45 o
  -2   4  14        0.81        1.78      1.41 o
  -1   4  14       83.95       71.99      1.93 o
   0   4  14        6.75        6.80      1.68 o
   1   4  14        0.41        0.80      1.44 o
   2   4  14       25.61       25.16      1.48 o
   3   4  14        0.10        2.23      1.48 o
   4   4  14        6.00        6.40      1.42 o
   5   4  14        3.82        2.54      1.56 o
   6   4  14       14.00       15.59      1.81 o
   7   4  14        0.06        1.18      2.00 o
  -5   5  14        0.33        0.82      1.49 o
  -4   5  14        4.04        4.82      1.72 o
  -3   5  14        0.53       -0.22      1.47 o
  -2   5  14        1.95        4.78      1.45 o
  -1   5  14       11.96       11.57      1.50 o
   0   5  14       22.05       20.27      1.34 o
   1   5  14       52.65       48.21      1.45 o
   2   5  14        0.53       -0.47      1.59 o
   3   5  14       10.75       12.75      1.32 o
   4   5  14        6.93        6.97      1.80 o
  -8   1  15       12.23       10.61      1.07 o
  -7   1  15       14.44       11.96      1.30 o
  -6   1  15       20.10       20.47      1.34 o
  -5   1  15        4.57        3.91      1.17 o
  -4   1  15        0.00        0.87      1.29 o
  -3   1  15       14.70       14.62      1.32 o
  -2   1  15       14.51       13.08      1.63 o
  -1   1  15        1.45        2.70      1.53 o
   0   1  15       17.95       18.91      1.75 o
   1   1  15        0.74        0.92      1.58 o
   2   1  15        8.67       10.44      2.01 o
   3   1  15       18.57       16.60      2.47 o
   4   1  15       25.67       28.92      1.51 o
   5   1  15        5.56        6.76      1.42 o
   6   1  15        0.08       -0.09      1.26 o
   7   1  15       25.77       26.92      1.53 o
   8   1  15        8.64       12.45      1.52 o
  -8   2  15       14.67       16.23      1.27 o
  -7   2  15       19.71       20.19      1.48 o
  -6   2  15       22.53       27.48      1.35 o
  -5   2  15        0.51        2.89      1.26 o
  -4   2  15       44.87       40.76      2.64 o
  -3   2  15       25.11       21.36      1.49 o
  -2   2  15       13.09       11.75      1.45 o
  -1   2  15        4.47        0.89      1.42 o
   0   2  15        4.86        3.67      1.36 o
   1   2  15        1.28        2.36      1.67 o
   2   2  15        5.05        6.83      2.04 o
   3   2  15        0.02       -0.47      2.03 o
   4   2  15       16.33       20.57      1.44 o
   5   2  15        1.40        2.38      1.16 o
   6   2  15       16.58       16.91      1.51 o
   7   2  15        1.41        2.35      1.59 o
  -7   3  15        3.25        4.98      1.21 o
  -6   3  15        4.07        5.78      1.35 o
  -5   3  15        2.65        2.83      1.49 o
  -4   3  15       11.17       12.40      1.67 o
  -3   3  15       30.29       34.43      2.07 o
  -2   3  15        4.62        2.33      1.17 o
  -1   3  15       15.44       15.45      1.47 o
   0   3  15        4.26        3.84      1.40 o
   1   3  15        0.69        2.10      1.64 o
   2   3  15        3.35        4.86      2.16 o
   3   3  15        0.32        0.14      2.02 o
   4   3  15        0.80        5.22      1.69 o
   5   3  15       12.60       13.71      1.55 o
   6   3  15       41.24       47.31      1.81 o
  -5   4  15        0.30        0.67      1.78 o
  -4   4  15       11.51       10.30      1.50 o
  -3   4  15        3.59        5.32      1.70 o
  -2   4  15        0.99        1.24      1.27 o
  -1   4  15        0.30        0.75      1.54 o
   0   4  15        9.84        8.19      1.71 o
   1   4  15        0.72        2.05      1.73 o
   2   4  15       13.64       15.92      1.58 o
   3   4  15        8.95        6.86      1.51 o
   4   4  15        1.46        2.98      1.52 o
   5   4  15       18.05       17.12      1.49 o
   0   5  15       15.07       16.15      1.55 o
  -7   0  16       52.30       55.43      2.24 o
  -6   0  16       47.35       43.89      1.83 o
  -5   0  16        0.69       -1.41      1.47 o
  -4   0  16       61.53       51.00      2.32 o
  -3   0  16       22.97       15.15      3.51 o
  -2   0  16        5.56        7.42      2.52 o
  -1   0  16        1.51        2.97      2.97 o
   0   0  16        3.21        3.22      2.10 o
   1   0  16        1.33        5.82      2.94 o
   2   0  16       27.73       33.62      2.29 o
   3   0  16       48.30       55.34      3.16 o
   4   0  16       25.31       32.26      3.16 o
   5   0  16       10.40        7.71      2.07 o
   6   0  16      119.60      110.86      8.27 o
   7   0  16       45.83       53.19      4.15 o
  -6   1  16        0.00        1.83      1.11 o
  -5   1  16        0.16        1.04      1.18 o
  -4   1  16       19.84       19.05      1.76 o
  -3   1  16        7.30        5.48      1.26 o
  -2   1  16       24.64       24.59      3.94 o
  -1   1  16        0.29        2.18      1.64 o
   0   1  16       16.17       15.67      2.27 o
   1   1  16       42.57       54.44      2.22 o
   2   1  16       55.59       64.94      2.27 o
   3   1  16       27.35       29.64      2.64 o
   4   1  16        0.04        1.45      1.50 o
   5   1  16       58.02       61.69      1.94 o
   6   1  16        1.01        1.99      1.30 o
  -6   2  16        0.04        0.48      1.51 o
  -5   2  16        4.67        4.34      1.69 o
  -4   2  16       34.58       34.21      2.35 o
  -3   2  16        2.27        2.40      2.13 o
  -2   2  16        1.63        2.17      1.34 o
  -1   2  16        8.43        6.76      1.20 o
   0   2  16       27.77       29.18      3.17 o
   1   2  16        1.77        1.11      2.04 o
   2   2  16       22.64       23.53      1.76 o
   3   2  16        0.06        0.33      2.07 o
   4   2  16       13.22       12.67      1.72 o
   5   2  16       24.70       24.41      1.45 o
   6   2  16        8.25       11.81      1.67 o
  -4   3  16        6.03        6.63      1.53 o
  -3   3  16       12.26       13.15      1.73 o
  -2   3  16        1.16        3.75      1.44 o
  -1   3  16        9.67       11.06      1.38 o
   0   3  16        3.61        2.70      1.71 o
   1   3  16        0.05        1.62      2.12 o
   2   3  16       56.57       63.02      3.84 o
   3   3  16       16.83       18.00      1.46 o
   4   3  16       12.66       12.89      1.75 o
  -1   4  16        2.63        4.30      1.78 o
   0   4  16        1.16        0.56      1.51 o
  -4   1  17        1.84        2.98      1.20 o
  -3   1  17       19.27       20.68      1.55 o
  -2   1  17       19.19       18.84      2.00 o
  -1   1  17       17.72       17.17      2.80 o
   0   1  17        8.07        8.55      1.75 o
   1   1  17        1.94        4.30      2.18 o
   2   1  17       11.07       13.04      2.18 o
   3   1  17       32.89       38.52      2.38 o
   4   1  17       49.75       49.59      3.01 o
  -3   2  17        1.04        2.03      1.74 o
  -2   2  17        0.01        1.25      1.52 o
  -1   2  17        0.00        1.53      1.81 o
   0   2  17        0.15        4.58      5.03 o
   1   2  17        5.88        8.47      1.72 o
   2   2  17        3.80        7.68      2.17 o
   3   2  17        7.94        8.12      1.78 o
 
